# Supplementary material for: Multiomic signals associated with maternal epidemiological factors contributing to preterm birth in low- and middle-income countries
Source: Sci Adv. 2023 May 26;9(21):eade7692. doi: 10.1126/sciadv.ade7692 (PMC10208584; doi:10.1126/sciadv.ade7692)
Supplement: Supplementary file 2 — Data S1 and S2 [file sciadv.ade7692_data_s1_and_s2.zip]

Archive with 2 entries (2 files):
- ade7692_Data_S1.xlsx
- ade7692_Data_S2.csv
