# Supplementary material for: Multiomic signals associated with maternal epidemiological factors contributing to preterm birth in low- and middle-income countries
Source: Sci Adv. 2023 May 26;9(21):eade7692. doi: 10.1126/sciadv.ade7692 (PMC10208584; doi:10.1126/sciadv.ade7692)
Supplement: Supplementary file 2 — Data S1 and S2 [file sciadv.ade7692_data_s1_and_s2.zip › ade7692_Data_S1.xlsx]

## Sheet: Final
Characteristic	Name	Var Format	Var units/levels	Variable details (Definition)	Included in MST	Category in MST	Included in PTB Model
IDs
Participant ID	PARTICIPANT_ID	string			N/A	ID	N/A
Pregnancy ID	PREGNANCY_ID	string			N/A	ID	N/A
Baby ID	BABY_ID	string			N/A	ID	N/A
Country of origin	Site	categorical	AMANHIB = AMANHI Bangladesh, AMANHIP = AMANHI Pakistan, AMANHIT = AMANHI Tanzania, GAPPSB = GAPPS Bangladesh, GAPPSZ = GAPPS Zambia		No	ID	Yes
Enrollment Information
Date of LMP	DATE_LMP	Date	date in dd/mmm/yyyy	What is the date of the first day of your Last Menstrual Period ?	N/A	Enrollment_Information	N/A
Date of dating USG	DATE_USG	Date	date in dd/mmm/yyyy	Date on which the USG-based dating of pregnancy was done	N/A	Enrollment_Information	N/A
Date of enrollment	VDT_ENR	Date	date in dd/mmm/yyyy	enrollment date	N/A	Enrollment_Information	N/A
Baby Anthropometry					No
Sex of the baby	BABY_SEX	numeric	1= Male 2= Female	What is the sex of the baby?	Yes	Baby_Anthropometry	No
Birth weight	BIRTH_WEIGHT	Continuous	Grams	What was the weight of the baby at birth?	Yes	Baby_Anthropometry	No
Head circumference at birth	HC_BIRTH	Continuous	cm code “” or [.]	xx.x	Yes	Baby_Anthropometry	No
Length at birth	LENGTH_BIRTH	Continuous	cm code “” or [.]	xx.x	Yes	Baby_Anthropometry	No
Mid Upper-arm circumference at birth	MUAC_BIRTH	continuous	cm code “” or [.]	xx.x	Yes	Baby_Anthropometry	No
Number of fetus	NUM_FETUS	Continuous (integer)		Number of fetuses as identified in the scan	Yes	Baby_Anthropometry	Yes
Delivery Variables					No
Birth outcome	BIRTH_OUTCOME	numeric	1= live birth 2=stillbirth	What was the outcome of the delivery?	No	Delivery_Variables	No
Date of delivery	DEL_DATE	date	date	Date of delivery	No	Delivery_Variables	No
Mode of delivery	DEL_MODE	integer	1 = vaginal; 2 = cesarean		No	Delivery_Variables	No
Time of delivery	DEL_TIME	time	time	Time of delivery	No	Delivery_Variables	No
Delivery conducted by	DELIVERY_CONDBY	numeric	1= Trained birth attendant 2= Untrained birth attendant	Who conducted the delivery?	No	Delivery_Variables	No
Place of delivery	DELIVERY_PLACE	numeric	1=Facility(hospital), 2=Home(residence)	Where did the delivery took place?	No	Delivery_Variables	No
More than 24 hours of labour	LABOUR_24	integer	0 = no; 1 = yes	Did more than 24 hours transpire between onset of labour pains and delivery?	No	Delivery_Variables	No
Labor augmentation with oxytocin	LABOUR_AUG	integer	0 = no; 1 = yes	Was labour augmented with oxytocin?	No	Delivery_Variables	No
Fever in labour	LABOUR_FEVER	integer	0 = no; 1 = yes	Did the participant have a fever in labour?	No	Delivery_Variables	No
HTN or Preeclampsia in labour	LABOUR_HTN	integer	0 = no; 1 = yes	Did the participant have a diagnosis of hypertension during labour?	No	Delivery_Variables	No
Clear liquor	LIQUOR_CLEAR	integer	0 = no; 1 = yes	Was the liquor clear?	No	Delivery_Variables	No
Maternal death	MAT_DEATH	integer	0 = no; 1 = yes	Did the participant die during pregnancy or within 42 days of delivery?	No	Delivery_Variables	No
Maternal death timing	MAT_DEATH_DATE	date	date	Date of maternal death	No	Delivery_Variables	No
Postpartum hemorrhage	PPH	integer	0 = no; 1 = yes	Did the participant have a postpartum hemorrhage	No	Delivery_Variables	No
Pregnancy outcome	PREG_OUTCOME	numeric	1= Abortion; 2= Live birth; 3= Stillbirth	What is the outcome of pregnancy?	No	Delivery_Variables	No
More than 24 hours of membrane rupture	ROM_24	integer	0 = no; 1 = yes	Did more than 24 hours transpire between membrane rupture and delivery?	No	Delivery_Variables	No
Number of babies	SINGLE_TWIN	numeric	1= Singleton, 2= twin, Rest can follow through	how many babies in this pregnancy at the time of delivery?	No	Delivery_Variables	No
Spontaneous vs provider-initated labour	SPONT_LABOUR	integer	1 = spontaneous labour onset; 2 = induced or provider initiated labour	Did labour initiate on its own (spontaneous) or was it initiated by a provider?	Yes	GA_Measurements_And_Labour_Variables	No
GA Measurements					No
Abdominal circumference	AC	Continuous (numeric)	cm code “” or [.]	xx.x	Yes	GA_Measurements_And_Labour_Variables	No
Biparietal diameter	BPD	Continuous (numeric)	cm code “” or [.]	xx.x	Yes	GA_Measurements_And_Labour_Variables	No
Crown-rump length	CRL	Continuous (numeric)	cm code “” or [.]	xx.x	Yes	GA_Measurements_And_Labour_Variables	No
Femur length	FL	Continuous (numeric)	cm code “” or [.]	xx.x	Yes	GA_Measurements_And_Labour_Variables	No
Symphysis-fundal height	FUNDAL_HEIGHT	continous	xxx.x cm	Fundal height at AN visits	Yes	GA_Measurements_And_Labour_Variables	No
Head circumference	HC	Continuous (numeric)	cm code “” or [.]	xx.x	Yes	GA_Measurements_And_Labour_Variables	No
Maternal Anthropometry					No
Maternal height	MAT_HEIGHT	continous	xxx.x cm	Maternal height	Yes	Maternal_Anthropometry	Yes
Maternal weight	MAT_WEIGHT	continous	xxx.x kg	Weight at current antenatal visits	Yes	Maternal_Anthropometry	Yes
Maternal BMI	BMI	continous	xxx.x kg / m2	BMI at current antenatal visit	Yes	Maternal_Anthropometry	Yes
Age	PW_AGE	continuous (integer)	Age at the time of enrollment rounded to the nearest year	pregnant women age at the time of enrollment	Yes	Maternal_Anthropometry	Yes
Pulse at AN visits	PULSE	continous	xxx		Yes	Maternal_Anthropometry	Yes
Systolic blood pressure at AN visits	SBP	continous	xxx	Measure systolic blood pressure and record results.	Yes	Maternal_Anthropometry	Yes
Diastolic blood pressure at AN visits	DBP	continous	xxx	Measure diastolic blood pressure and record results.	Yes	Maternal_Anthropometry	Yes
Maternal Bloodwork					No
Alpha-1-acid glycoprotein (AGP)	AGP	continous	mg/dL (0.6-1.2)	alpha-1-acid glycoprotein	Yes	Maternal_Bloodwork	No
Serum Albumin	ALB	continous	g/dL (3.4-5.4)	serum albumin	Yes	Maternal_Bloodwork	Yes
Serum Glutamic Oxaloacetic Transaminase (SGOT) aka AST	AST	continous	IU/L (10-40)	serum glutamic-oxaloacetic transaminase	Yes	Maternal_Bloodwork	Yes
Blood Urea Nitrogen	BUN	continous	mg/dL (7-20)	serum urea nitrogen	Yes	Maternal_Bloodwork	Yes
Calcium	CA	continous	mg/dL (9.0-10.5)	plasma total calcium concentration	Yes	Maternal_Bloodwork	Yes
C-Reactive Protein (CRP)	CRP	continous	mg/dL (1.0-3.0)	C-reactive protein	Yes	Maternal_Bloodwork	No
Ferritin	FER	continous	ng/mL or ug/L (male:12-300; female:12-150)	blood ferritin level	Yes	Maternal_Bloodwork	Yes
HgB A1c	HBA1C	continuous	%	measurement of hemoglobin A1c	Yes	Maternal_Bloodwork	Yes
Hemoglobin	HEMO	continuous	g/dL	Hemoglobin concentration measurement	Yes	Maternal_Bloodwork	Yes
Pregnancy-associated Plasma Protein A (PappA)	PAPPA	continous	MoM or IU/L	pregnancy-associated plasma protein-A	Yes	Maternal_Bloodwork	Yes
Placental Growth Factor (PLGF)	PLGF	continous	pg/mL or ng/L	placental growth factor	Yes	Maternal_Bloodwork	Yes
Syphilis (titers; in RPR+ only)	RPR	continous	postive/negative?	rapid plasma reagin	Yes	Maternal_Bloodwork	No
Serum Creatinine	SCR	continous	mg/dL (male:0.6-12; female:0.5-1.1)	serum creatinine level	Yes	Maternal_Bloodwork	Yes
Soluble FMS-like Tyrosine Kinase-1 SFLT	SFLT	continous	pg/mL or ng/L	soluble fms-like tyrosine kinase-1	Yes	Maternal_Bloodwork	Yes
Thyroid Stimulating Hormone (TSH)	TSH	continous	ug/L (0.4-4.0)	Thyroid-Stimulating Hormone	Yes	Maternal_Bloodwork	Yes
Vascular Endothelial Growth Factor (VEGF)	VEGF	continous	pg/mL or ng/L	vascular endothelial growth factor	Yes	Maternal_Bloodwork	Yes
Medical History					No
Alcohol use	ALCOHOL	categorical	1=Never, 2=Yes, quit pre-pregnancy, 3=Yes, quit during pregnancy, 4=Currently drinking	Do you drink alcohol?	Yes	Medical_History	Yes
If alcohol use, then frequencies per week	ALCOHOL_FREQ	continuous	xx Number	If yes, on average, how many units of alcohol per week have you had? (1 unit= small glass (125 ml) of wine or one bottle/can (330 ml) of beer)	No	Medical_History	No
Chronic Hypertension	CHRON_HTN	integer	0 = no; 1 = yes	Does the participant have a history of hypertension outside of pregnancy?	Yes	Medical_History	Yes
Diabetes	DIABETES	integer	0 = no; 1 = yes	Does the participant have a history of diabetes outside of pregnancy?	Yes	Medical_History	Yes
Epilepsy	EPILEPSY	integer	0 = no; 1 = yes	Has the participant ever had epilepsy?	Yes	Medical_History	Yes
HIV	HIV	integer	0: non-reactive; 1: reactive	Result of HIV serological test	Yes	Medical_History	No
Malaria	MALARIA	integer	0: non-reactive; 1: reactive; 2: indeterminate	Malaria testing by RDT or smear	Yes	Medical_History	No
Passive smoking	PASSIVE_SMOK	categorical	1=Yes; 0=No	Have you/ Do you live with people in an enclosed compound/room who smoke in your presence?	Yes	Medical_History	Yes
If tobacco use, then frequencies per week	SNIFF_FREQ	numeric	xx Number	If ever sniffed/chewed tobacco, how many times per week?	Yes	Medical_History	No
Tobacco use	SNIFF_TOBA	categorical	1=Never, 2=Quit pre-pregnancy, 3=Quit during pregnancy, 4=Currently sniffing/chewing	Have you ever sniffed/chewed tobacco?	Yes	Medical_History	Yes
Pedal edema	SWELL_ANKLE	categorical	0 = no; 1 = yes		Yes	Medical_History	Yes
Syphilis	SYPHILIS	integer	0 = non-reactive/negative; 1 = reactive/positive; 2 = indeterminate	Syphilis testing at enrollment	Yes	Medical_History	Yes
TB	TB	integer	0 = no; 1 = yes	Has the participant ever had tuberculosis?	Yes	Medical_History	Yes
Temperature at AN visits	TEMP	continous	xxx.y Fahrenheit		Yes	Medical_History	Yes
Thyroid disease	THYROID	integer	0 = no; 1 = yes	Has the participant ever had hyper- or hypo-thyroidism?	Yes	Medical_History	Yes
Urine dip -- protein	UDIP_PROT	categorical	0 = neg; 1 = trace; 2 = positive	Semiquantitative urine test strip analysis	Yes	Medical_History	Yes
Vaginal bleeding	VAG_BLEED	integer	0 = no; 1 = yes	Does the participant report any vaginal bleeding since last visit?	Yes	Medical_History	Yes
Obstetric History					No
Number of living children	ALIVE_CHILD	integer	xx-yy	How many living children do you have?	Yes	Obstetric_History	Yes
Inter pregnancy interval	BIRTH_INTERVAL	Numeric	months	What is the interval between your previous pregnancy outcome and last menstrual period for the current pregnancy	Yes	Obstetric_History	No
Gravidity	GRAVIDITY	integer	xx-yy	Including this pregnancy, how many times in your life have you been pregnant?	Yes	Obstetric_History	Yes
Parity	PARITY	integer	xx-yy	How many pregnancies have you carried to at least 24 weeks?	Yes	Obstetric_History	Yes
Previous cesarean section	PREV_CS	Categorical	1=yes, 2=no	In any of your previous pregnancies, did you have a caesarean section?	Yes	Obstetric_History	Yes
Previous live births	PREV_LB	integer	xx-yy	How many deliveries of a live child have you had?	Yes	Obstetric_History	Yes
Previous miscarriage	PREV_MIS	integer	xx-yy	How many pregnancies have you had which ended before 6 months?	Yes	Obstetric_History	Yes
Previous multiple pregnancy	PREV_MULTIP	Categorical	1=yes, 2=no	In any of your previous pregnancies, did you deliver twins or triplets?	Yes	Obstetric_History	Yes
Previous prematurity	PREV_PTB	integer	1=yes, 2=no	Have you ever had any baby that was born before term (before the time was up)?	Yes	Obstetric_History	Yes
Twins among preterm births	PREV_PTB_MULTI	integer	xx-yy	How many of your pregnancies which ended before term (37 weeks GA) involved more than one baby?	No	Obstetric_History	No
Number of prior preterm births	PREV_PTB_NO	integer	xx-yy	How many pregnancies have you had which ended before term (37 weeks GA)?	Yes	Obstetric_History	Yes
Previous stillbirth	PREV_SB	integer	xx-yy	How many deliveries of a stillborn child have you had (e.g., the baby did not cry or move or breathe after delivery)	Yes	Obstetric_History	Yes
Socioeconomic Determinants					No
Drinking water in home	DRINKING_SOURCE	categorical	1=Piped/Bottle Water/Tanker Truck, 2=Tubewell(anytype), 3=Rain Water, 4=Surface Water(River,Pond,etc.)	What is the main source of drinking water for members of your household?	Yes	Socioeconomic_Determinants	Yes
No. of members in the household	FMLY_MEMB	continuous	xx Number	No. of family members sharing the same kitchen, usually sleeping under the same roof or spending from the same purse	Yes	Socioeconomic_Determinants	Yes
Fuel used for cooking	FUEL_FOR_COOK	categorical	1=Gas(anytype), 2=Kerosene, 3=Coal/Charcoal, 4=Wood/Straw/Grass, 5= Electricity	What type of fuel does your household mainly use for cooking?	Yes	Socioeconomic_Determinants	Yes
Electricity at home	HH_ELECTRICITY	categorical	0=no ; 1 = yes	Does your household have electricity supply?	Yes	Socioeconomic_Determinants	Yes
Years of education of husband	HUS_EDUC	Continuous (integer)	years	total year of completed schooling /education of women's husband	Yes	Socioeconomic_Determinants	Yes
Years of Education	PW_EDUCATION	continuous (integer)	total years of completed schooling/education of a women	total years of completed schooling/education of a women	Yes	Socioeconomic_Determinants	Yes
Women's Occupation	PW_OCCUPATION	categorical	0=not employed ; 1= employed	occupation of pregnant women	Yes	Socioeconomic_Determinants	Yes
No. of rooms in the house	ROOMS_HOUSE	continuous	xx Number	How many rooms in your home are used for sleeping?	Yes	Socioeconomic_Determinants	Yes
Toilet facilities in home	TOILET	categorical	1=Flush/Pour/Composting, 2=Pit/Dry/Hanging, 3=Bucket, 4=No toilet(Open space, bush, etc.)	What kind of toilet facilities do members of your household usually use?	Yes	Socioeconomic_Determinants	Yes
Type of house	TYP_HOUSE	categorical	1= Kutcha (unengineered house), 2= Pucca (engineered house)	Pucca: Floor= Finished/cement; Roof= slate/tile/asbestos; Walls= cement/finished; Kutcha: Floor= Mud/clay/rudimentary; Roof= Thatch/mud Walls= Mud/rudimentary	Yes	Socioeconomic_Determinants	Yes
Socio-economic status	WEALTH_INDEX	categorical	1 = poorest, 2 = Poor, 3=Middle, 4=Rich, 5=Richest	Wealth Index (quintiles). Calculated from assets data using PCA	Yes	Socioeconomic_Determinants	Yes
