# Supplementary material for: Multiomic signals associated with maternal epidemiological factors contributing to preterm birth in low- and middle-income countries
Source: Sci Adv. 2023 May 26;9(21):eade7692. doi: 10.1126/sciadv.ade7692 (PMC10208584; doi:10.1126/sciadv.ade7692)
Supplement: Supplementary file 2 — Data S1 and S2 [file sciadv.ade7692_data_s1_and_s2.zip › ade7692_Data_S2.csv]

Analyte ID	m/z	Mode	Analyte Name	Formula	KEGG ID	HMDB ID	MSI Confidence Level
191.1027_10.23	191.1027	pHILIC	Diaminopimelic acid	C7H14N2O4	C00666	HMDB01370	2
518.3217_5.91	518.3217	pHILIC	0	0	0	0	0
121.0648_0.93	121.0648	pHILIC	0	0	0	0	0
147.0651_0.94	147.0651	pHILIC	0	0	0	0	0
211.1329_0.94	211.1329	pHILIC	0	0	0	0	0
279.2318_1.09	279.2318	pHILIC	C18:3 FA	C18H30O2	C06427	HMDB01388	NA
281.2475_1.09	281.2475	pHILIC	C18:2 FA	C18H32O2	C01595	HMDB00673	NA
768.5537_4.21	768.5537	pHILIC	Lipids PC(35:4)(2)	NA	NA	NA	NA
162.0761_4.1	162.0761	pHILIC	C6H11NO4(1)	NA	NA	NA	NA
205.0971_6.69	205.0971	pHILIC	L-Tryptophan	C11H12N2O2	C00078	HMDB00929	1
221.092_7.26	221.092	pHILIC	Oxindolylalanine(2)	C11H12N2O3	NA	NA	3
182.0812_7.89	182.0812	pHILIC	L-Tyrosine	C9H11NO3	C00082	HMDB00158	1
253.0818_7.83	253.0818	pHILIC	0	0	0	0	0
468.3081_5.97	468.3081	pHILIC	LysoPC(14:0)	C22H46NO7P	C04230	HMDB10379	2
568.3392_5.79	568.3392	pHILIC	LysoPC(22:6)	C30H50NO7P	C04230	HMDB10404	2
703.5743_5.56	703.5743	pHILIC	Lipids SM(d18:1/16:0)	NA	C00550	HMDB13464	NA
887.5638_5.12	887.5638	pHILIC	Lipids PI(38:4)	C47H83O13P	0	0	NA
247.1441_5.05	247.1441	pHILIC	Tryptophan betaine(1)	C14H18N2O2	C09213	HMDB61115	3
209.092_6.31	209.092	pHILIC	L-Kynurenine	C10H12N2O3	C00328	HMDB00684	1
706.4646_6.76	706.4646	pHILIC	Lipids PS(30:1)	C36H68NO10P	0	0	NA
734.4961_6.75	734.4961	pHILIC	0	0	0	0	0
638.4027_7.43	638.4027	pHILIC	0	0	0	0	0
218.1185_7.98	218.1185	pHILIC	0	0	0	0	0
171.0765_7.97	171.0765	pHILIC	C7H10N2O3	C7H10N2O3	NA	NA	4
262.1284_8.11	262.1284	pHILIC	C4:0,DC AC (Succinylcarnitine)	C11H19NO6	NA	HMDB61717	2
120.0656_8.89	120.0656	pHILIC	L-Threonine	C4H9NO3	C00188	HMDB00167	1
143.0816_8.98	143.0816	pHILIC	Ectoine	C6H10N2O2	C06231	NA	1
132.0656_8.8	132.0656	pHILIC	Hydroxyproline	C5H9NO3	C04397	HMDB02113	1
377.0557_10.66	377.0557	pHILIC	0	0	0	0	0
315.0799_11.58	315.0799	pHILIC	EDTA	C16H14N2O3S	C00284	HMDB15109	NA
132.0656_11.23	132.0656	pHILIC	EDTA	C5H9NO3	C00284	HMDB15109	NA
133.0973_12.88	133.0973	pHILIC	Ornithine	C5H12N2O2	C00077	HMDB03374	1
162.0761_14.18	162.0761	pHILIC	Aminoadipic acid|Acetylhomoserine|(�)-2,2'-Iminobispropanoic acid|Glutamate, gamma-methyl ester|O-Acetylhomoserine|(�)-2,2'-Iminobispropanoic acid|2s,3r-2-Amino-3-Methylpentanedioic Acid|(3r)-3-Methyl-L-Glutamic Acid|Aminoadipic acid	C6H11NO4	C00956||C03210||||||C00956	HMDB00510|HMDB29423|HMDB33747|HMDB61715|||||	NA
130.0864_16.19	130.0864	pHILIC	Lysine fragment	NA	NA	NA	NA
191.1027_10.58	191.1027	pHILIC	Diaminopimelic acid	C7H14N2O4	C00666	HMDB01370	2
251.0404_10.23	251.0404	pHILIC	0	0	0	0	0
170.0925_8.65	170.0925	pHILIC	1-Methylhistidine	C7H11N3O2	C01152	HMDB00001	1
198.0761_7.93	198.0761	pHILIC	0	0	0	0	0
165.0547_7.89	165.0547	pHILIC	Tyrosine	NA	NA	NA	NA
446.217_0.9	446.217	pHILIC	0	0	0	0	0
489.2269_0.96	489.2269	pHILIC	0	0	0	0	0
121.1012_0.94	121.1012	pHILIC	0	0	0	0	0
123.1168_0.94	123.1168	pHILIC	0	0	0	0	0
249.1121_0.94	249.1121	pHILIC	0	0	0	0	0
127.039_0.93	127.039	pHILIC	0	0	0	0	0
105.0699_0.93	105.0699	pHILIC	0	0	0	0	0
330.3002_0.96	330.3002	pHILIC	0	0	0	0	0
318.2275_0.92	318.2275	pHILIC	0	0	0	0	0
280.2635_0.93	280.2635	pHILIC	0	0	0	0	0
332.2431_0.96	332.2431	pHILIC	0	0	0	0	0
321.1162_0.97	321.1162	pHILIC	NA	NA	NA	NA	NA
177.1022_0.98	177.1022	pHILIC	0	0	0	0	0
295.1651_1.06	295.1651	pHILIC	0	0	0	0	0
255.2317_1.07	255.2317	pHILIC	0	0	0	0	0
207.1743_1.09	207.1743	pHILIC	0	0	0	0	0
579.4987_1.09	579.4987	pHILIC	DG(15:0/18:2(9Z,12Z)/0:0)|DG(18:2(9Z,12Z)/15:0/0:0)|DG(14:0/0:0/18:2n6)|DG(14:0/0:0/20:2n6)	C36H66O5	0	0	NA
700.5713_1.14	700.5713	pHILIC	0	0	0	0	0
281.2474_1.97	281.2474	pHILIC	Linoleic acid|Bovinic acid|9E,11E-Octadecadienoic acid|10E,12Z-Octadecadienoic acid|Linoelaidic acid|Mangiferic acid|Linalyl caprylate|Ethyl 2E,4Z-hexadecadienoate|5-Octadecynoic acid|Malvalic acid|(10E,12Z)-octadeca-10,12-dienoic acid	C18H32O2	C01595|C04056|||||||||	HMDB00673|HMDB03797|HMDB05047|HMDB05048|HMDB06270|HMDB29800|HMDB30430|HMDB31051|HMDB31097||	NA
251.2004_2.14	251.2004	pHILIC	0	NA	0	0	NA
115.0866_2.24	115.0866	pHILIC	0	0	0	0	0
190.0498_2.35	190.0498	pHILIC	0	0	0	0	0
752.5584_2.51	752.5584	pHILIC	0	0	0	0	0
447.3465_2.52	447.3465	pHILIC	0	0	0	0	0
154.0499_1.18	154.0499	pHILIC	NA	NA	NA	NA	NA
114.0663_2.97	114.0663	pHILIC	Creatinine	C4H7N3O	C00791	HMDB00562	1
295.2267_1.09	295.2267	pHILIC	0	0	0	0	0
718.5383_3.78	718.5383	pHILIC	0	0	0	0	0
792.5542_4.25	792.5542	pHILIC	Lipids PC(37:6)	NA	NA	NA	NA
871.6803_4.21	871.6803	pHILIC	Lipid	NA	0	0	NA
776.5593_4.23	776.5593	pHILIC	0	0	0	0	0
852.6819_4.37	852.6819	pHILIC	0	0	0	0	0
864.644_4.39	864.644	pHILIC	0	0	0	0	0
742.5392_4.48	742.5392	pHILIC	Lipids	C41H76NO8P	0	0	NA
790.5747_4.56	790.5747	pHILIC	Lipids PC(P-38:6)	NA	NA	NA	NA
790.5592_4.63	790.5592	pHILIC	0	0	0	0	0
838.5588_4.62	838.5588	pHILIC	0	0	0	0	0
838.6309_4.64	838.6309	pHILIC	PC(38:4)	NA	0	0	NA
822.6377_4.63	822.6377	pHILIC	PC(40:4)	NA	0	0	NA
770.5697_4.71	770.5697	pHILIC	0	0	0	0	0
744.5908_4.74	744.5908	pHILIC	Lipids PC(P-34:1)	NA	0	0	NA
744.5549_4.76	744.5549	pHILIC	Lipids PC(33:2)	NA	NA	NA	NA
828.5525_4.82	828.5525	pHILIC	PC(40:8)	NA	0	0	NA
772.5848_4.89	772.5848	pHILIC	Lipids PC(35:2)	NA	NA	NA	NA
790.5591_4.93	790.5591	pHILIC	0	0	0	0	0
840.5724_5.06	840.5724	pHILIC	0	0	0	0	0
787.6681_5.49	787.6681	pHILIC	SM(40:1)	NA	0	0	NA
759.6369_5.51	759.6369	pHILIC	SM(38:1)	NA	0	0	NA
731.6062_5.53	731.6062	pHILIC	SM(36:1)	NA	0	0	NA
647.5123_5.62	647.5123	pHILIC	Lipids SM(d18:1/12:0)	NA	C00550	HMDB12096	NA
801.6844_5.47	801.6844	pHILIC	SM(41:1)	NA	0	0	NA
310.2011_5.76	310.2011	pHILIC	C10:3 AC (Decatrenoylcarnitine)	C17H27NO4	NA	NA	2
572.371_5.78	572.371	pHILIC	LysoPC(22:4)	C30H54NO7P	C04230	HMDB10401	2
192.0654_6.32	192.0654	pHILIC	NA	NA	NA	NA	NA
246.1699_6.3	246.1699	pHILIC	C5:0 AC (2-methylbutyrylcarnitine|isovalerylcarnitine)	C12H23NO4	NA	HMDB00378|HMDB00688	2
225.1233_6.42	225.1233	pHILIC	0	0	0	0	0
595.3489_6.62	595.3489	pHILIC	0	0	0	0	0
145.076_6.73	145.076	pHILIC	0	0	0	0	0
282.1195_6.77	282.1195	pHILIC	Methyladenosine	C11H15N5O4	C02494	HMDB03331|	3
219.0764_6.73	219.0764	pHILIC	0	0	0	0	0
227.1025_7.05	227.1025	pHILIC	0	0	0	0	0
150.0583_7.06	150.0583	pHILIC	L-Methionine	C5H11NO2S	C00073	HMDB00696	1
156.0767_7.2	156.0767	pHILIC	C6H9N3O2	C6H9N3O2	NA	NA	4
130.0651_7.25	130.0651	pHILIC	NA	NA	NA	NA	NA
328.1388_7.26	328.1388	pHILIC	N-(1-Deoxy-1-fructosyl)phenylalanine	C15H21NO7	NA	HMDB37846	3
237.0868_7.35	237.0868	pHILIC	C11H12N2O4	C11H12N2O4	NA	NA	4
162.0549_7.44	162.0549	pHILIC	0	0	0	0	0
294.1546_7.54	294.1546	pHILIC	N-(1-Deoxy-1-fructosyl)leucine|N-(1-Deoxy-1-fructosyl)isoleucine	C12H23NO7	NA	HMDB37840|HMDB39780	3
225.1233_7.7	225.1233	pHILIC	0	0	0	0	0
130.05_7.68	130.05	pHILIC	L-Glutamine	NA	C00064	HMDB00641	NA
782.5687_7.69	782.5687	pHILIC	0	0	0	0	0
130.0864_7.73	130.0864	pHILIC	L-Pipecolic acid	C6H11NO2	C00408	HMDB00070	1
380.095_7.76	380.095	pHILIC	0	0	0	0	0
390.1053_7.9	390.1053	pHILIC	0	0	0	0	0
782.5679_7.95	782.5679	pHILIC	0	0	0	0	0
165.1023_7.96	165.1023	pHILIC	0	0	0	0	0
116.0707_8.01	116.0707	pHILIC	L-Proline	C5H9NO2	C00148	HMDB00162	1
120.0655_8.08	120.0655	pHILIC	L-Threonine	C4H9NO3	C00188	HMDB00167	1
141.0658_8.09	141.0658	pHILIC	Methylimidazoleacetic acid|Imidazolepropionic acid	C6H8N2O2	C05828|C20522	HMDB02820|HMDB02271	1
173.0921_8.1	173.0921	pHILIC	C7H12N2O3	C7H12N2O3	NA	NA	4
204.1231_8.18	204.1231	pHILIC	C2:0 AC (L-Acetylcarnitine)	C9H17NO4	C02571	HMDB00201	1
205.1263_8.18	205.1263	pHILIC	NA	NA	NA	NA	NA
253.0818_8.56	253.0818	pHILIC	0	0	0	0	0
199.1077_8.59	199.1077	pHILIC	0	0	0	0	0
162.0761_8.62	162.0761	pHILIC	Hexosamine	NA	NA	NA	NA
187.1077_8.69	187.1077	pHILIC	0	0	0	0	0
130.0499_9.38	130.0499	pHILIC	L-Glutamine	NA	C00064	HMDB00641	NA
720.0148_9.54	720.0148	pHILIC	0	0	0	0	0
273.0432_9.64	273.0432	pHILIC	5-(Hydroxyphenyl)-gamma-valerolactone-O-sulphate|2-(2-chloropyridin-4-yl)-4-methyl-1H-isoindole-1,3(2H)-dione	C14H9ClN2O2|C11H12O6S	|	HMDB59993|	NA
266.0976_9.84	266.0976	pHILIC	Streptozocin|Streptozocin	NA	C07313|	HMDB14572|	NA
159.0764_10.24	159.0764	pHILIC	0	0	0	0	0
130.0499_10.59	130.0499	pHILIC	L-Glutamine	NA	C00064	HMDB00641	NA
114.055_10.64	114.055	pHILIC	0	0	0	0	0
375.0079_10.87	375.0079	pHILIC	C6:0,DC AC	C14H20Br2N2	NA	HMDB61677	NA
339.035_10.97	339.035	pHILIC	0	0	0	0	0
189.0871_11.19	189.0871	pHILIC	C7H12N2O4(3)	C7H12N2O4	NA	NA	4
205.1183_11.67	205.1183	pHILIC	N6-Carboxymethyllysine	C8H16N2O4	NA	HMDB0240347	3
473.1488_11.84	473.1488	pHILIC	C16H26N4O11	C16H26N4O11	NA	NA	4
419.177_11.95	419.177	pHILIC	0	0	0	0	0
276.1555_12.31	276.1555	pHILIC	L-a-glutamyl-L-Lysine	C11H21N3O5	C04700	HMDB04207	2
156.0768_12.56	156.0768	pHILIC	L-Histidine|L-2-Amino-3-(1-pyrazolyl)propanoic acid|L-Histidine	C6H9N3O2	C00135||	HMDB00177|HMDB34267|	NA
429.0215_11.99	429.0215	pHILIC	0	0	0	0	0
399.1444_13.83	399.1444	pHILIC	Dulxanthone E|5'-Methoxycurcumin	C22H22O7	|	HMDB34030|HMDB38921	NA
280.1389_14.18	280.1389	pHILIC	0	0	0	0	0
280.1389_14.51	280.1389	pHILIC	0	0	0	0	0
280.1392_14.69	280.1392	pHILIC	0	0	0	0	0
174.1242_15.4	174.1242	pHILIC	NA	NA	NA	NA	NA
99.0917_16.24	99.0917	pHILIC	C5H10N2	C5H10N2	NA	NA	4
147.1129_16.19	147.1129	pHILIC	L-Lysine	C6H14N2O2	C00047	HMDB00182	1
133.0972_16.45	133.0972	pHILIC	Ornithine	C5H12N2O2	C00077	HMDB03374	1
487.2132_17.15	487.2132	pHILIC	Glucosylgalactosyl hydroxylysine	C18H34N2O13	NA	HMDB00585	3
235.0925_11.24	235.0925	pHILIC	C8H14N2O6	C8H14N2O6	NA	NA	4
293.098_11.22	293.098	pHILIC	EDTA(1)	C10H16N2O8	C00284	HMDB15109	3
156.0768_10.67	156.0768	pHILIC	L-Histidine	NA	C00135	HMDB00177	NA
259.1134_10.68	259.1134	pHILIC	0	0	0	0	0
258.1102_10.68	258.1102	pHILIC	Glycerophosphocholine	C8H20NO6P	C00670	HMDB00086	1
160.0605_10.64	160.0605	pHILIC	EDTA	C6H9NO4	C00284	HMDB15109	NA
371.0751_10.63	371.0751	pHILIC	0	0	0	0	0
278.0804_10.23	278.0804	pHILIC	0	0	0	0	0
143.0816_10.23	143.0816	pHILIC	Ectoine	C6H10N2O2	C06231	NA	1
339.0513_10.21	339.0513	pHILIC	0	0	0	0	0
156.0421_9.3	156.0421	pHILIC	0	C3H10NO4P	0	0	NA
287.0638_8.84	287.0638	pHILIC	0	0	0	0	0
238.0935_8.88	238.0935	pHILIC	0	0	0	0	0
249.1081_8.73	249.1081	pHILIC	gamma-glutamylthreonine	C9H16N2O6	NA	HMDB29159	3
278.1233_8.62	278.1233	pHILIC	N-(1-Deoxy-1-fructosyl)proline	C11H19NO7	NA	HMDB38493	3
203.0856_8.51	203.0856	pHILIC	0	0	0	0	0
202.0822_8.55	202.0822	pHILIC	0	0	0	0	0
190.1267_8.46	190.1267	pHILIC	0	0	0	0	0
179.1543_8.41	179.1543	pHILIC	0	0	0	0	0
240.0976_8.33	240.0976	pHILIC	0	0	0	0	0
130.0499_8.17	130.0499	pHILIC	L-Glutamine	NA	C00064	HMDB00641	NA
380.2558_8	380.2558	pHILIC	C18 Sphingosine 1-phosphate	C18H38NO5P	C06124	HMDB00277	2
211.1077_7.96	211.1077	pHILIC	0	0	0	0	0
159.0765_7.94	159.0765	pHILIC	0	0	0	0	0
132.0656_7.94	132.0656	pHILIC	Hydroxyproline	C5H9NO3	C04397	HMDB02113	1
233.0632_7.92	233.0632	pHILIC	0	0	0	0	0
234.077_7.91	234.077	pHILIC	C7H18NO4S	C7H18NO4S	NA	NA	4
206.0811_7.91	206.0811	pHILIC	0	0	0	0	0
187.0713_7.9	187.0713	pHILIC	0	0	0	0	0
258.1195_7.89	258.1195	pHILIC	0	0	0	0	0
579.1504_7.89	579.1504	pHILIC	0	0	0	0	0
123.0441_7.89	123.0441	pHILIC	L-Tyrosine	C7H6O2	C00082	HMDB00158	NA
495.0752_7.84	495.0752	pHILIC	0	0	0	0	0
173.0921_7.83	173.0921	pHILIC	C7H12N2O3	C7H12N2O3	NA	NA	4
162.0761_7.79	162.0761	pHILIC	Hexosamine	C6H11NO4	NA	NA	NA
178.0533_7.8	178.0533	pHILIC	Alliin	C6H11NO3S	C08265	HMDB33592	3
97.0285_7.79	97.0285	pHILIC	0	C5H4O2	0	0	NA
145.0496_7.79	145.0496	pHILIC	L-Acetylcarnitine	C6H8O4	C02571	HMDB00201	NA
100.0757_7.75	100.0757	pHILIC	0	0	0	0	0
428.168_7.74	428.168	pHILIC	0	0	0	0	0
152.0706_7.69	152.0706	pHILIC	Paracetamol	C8H9NO2	NA	NA	2.5
160.0969_7.68	160.0969	pHILIC	Betonicine	C7H13NO3	C08269	HMDB29412	3
208.0638_7.65	208.0638	pHILIC	N-acetylmethionine sulfoxide	C7H13NO4S	NA	HMDB0240343	3
234.0872_7.61	234.0872	pHILIC	0	0	0	0	0
187.1077_7.6	187.1077	pHILIC	0	0	0	0	0
213.1233_7.42	213.1233	pHILIC	NA	NA	NA	NA	NA
118.0863_7.22	118.0863	pHILIC	Betaine	C5H11NO2	C00719	HMDB00043	1
185.1285_7.01	185.1285	pHILIC	0	0	0	0	0
146.06_6.71	146.06	pHILIC	L-Tryptophan	C9H7NO	C00078	HMDB00929	NA
188.0706_6.69	188.0706	pHILIC	Trypophan Fragment	NA	C09213	HMDB61115	NA
281.1496_6.21	281.1496	pHILIC	0	0	0	0	0
166.0863_6.18	166.0863	pHILIC	L-Phenylalanine	C9H11NO2	C00079	HMDB00159	1
144.0807_6.18	144.0807	pHILIC	L-Phenylalanine	C10H9N	C00079	HMDB00159	NA
412.2844_6.11	412.2844	pHILIC	0	0	0	0	0
510.3551_5.88	510.3551	pHILIC	LysoPC(17:0)	C25H52NO7P	C04230	HMDB12108	2
284.1855_5.97	284.1855	pHILIC	0	0	0	0	0
546.3545_5.83	546.3545	pHILIC	LysoPC(20:3)	C28H52NO7P	C04230	HMDB10393	2
442.3523_5.75	442.3523	pHILIC	C18:1,OH AC (Hydroxyoleoylcarnitine)	C25H47NO5	NA	HMDB13339	2
478.2926_5.72	478.2926	pHILIC	LysoPE(18:2)	C23H44NO7P	NA	HMDB11477	2
265.1182_5.69	265.1182	pHILIC	Alpha-N-Phenylacetyl-L-glutamine	C13H16N2O4	C04148	HMDB06344	2.5
882.6033_5.19	882.6033	pHILIC	0	0	0	0	0
911.5599_5.17	911.5599	pHILIC	0	0	0	0	0
706.5377_4.97	706.5377	pHILIC	Lipids PC(30:0)	NA	0	0	NA
788.6131_4.87	788.6131	pHILIC	PC(36:1)	NA	0	0	NA
796.6216_4.82	796.6216	pHILIC	PC(38:3)	NA	0	0	NA
838.6307_4.81	838.6307	pHILIC	PC(38:4)	NA	0	0	NA
792.591_4.83	792.591	pHILIC	0	0	0	0	0
794.6059_4.8	794.6059	pHILIC	0	0	0	0	0
852.6814_4.77	852.6814	pHILIC	0	0	0	0	0
746.5701_4.76	746.5701	pHILIC	Lipids PC(33:1)	NA	NA	NA	NA
788.6129_4.7	788.6129	pHILIC	PC(36:1)	NA	0	0	NA
864.6233_4.62	864.6233	pHILIC	0	0	0	0	0
832.5855_4.63	832.5855	pHILIC	0	0	0	0	0
824.652_4.62	824.652	pHILIC	PC(40:3)	NA	0	0	NA
892.6534_4.63	892.6534	pHILIC	0	0	0	0	0
732.5539_4.37	732.5539	pHILIC	Lipids PC(32:1)	C40H78NO8P	NA	NA	NA
744.5544_4.45	744.5544	pHILIC	Lipids PC(33:2)	NA	NA	NA	NA
856.5823_4.36	856.5823	pHILIC	PC(44:9)	NA	NA	NA	NA
778.5737_4.31	778.5737	pHILIC	0	0	0	0	0
760.5842_4.29	760.5842	pHILIC	PC(34:1)	NA	0	0	NA
153.1274_1.08	153.1274	pHILIC	0	0	0	0	0
179.143_1.1	179.143	pHILIC	0	0	0	0	0
185.1285_1.11	185.1285	pHILIC	0	0	0	0	0
181.1587_1.3	181.1587	pHILIC	0	NA	0	0	NA
199.1692_1.07	199.1692	pHILIC	NA	NA	NA	NA	NA
158.0601_1.04	158.0601	pHILIC	0	0	0	0	0
366.2485_0.94	366.2485	pHILIC	0	0	0	0	0
97.0648_0.95	97.0648	pHILIC	0	0	0	0	0
137.0961_0.95	137.0961	pHILIC	0	0	0	0	0
111.0805_0.95	111.0805	pHILIC	0	0	0	0	0
130.0611_1.67	130.0611	pHILIC	C4H7N3O2	C4H7N3O2	NA	NA	4
500.2643_0.94	500.2643	pHILIC	0	0	0	0	0
300.2897_0.96	300.2897	pHILIC	Sphingosine	C18H37NO2	C00319	HMDB00252	2
232.118_1.83	232.118	pHILIC	C10H17NO5	NA	NA	NA	NA
253.1645_0.96	253.1645	pHILIC	0	0	0	0	0
187.0866_0.96	187.0866	pHILIC	0	0	0	0	0
290.1961_0.9	290.1961	pHILIC	0	0	0	0	0
512.5035_0.91	512.5035	pHILIC	0	0	0	0	0
387.3247_0.92	387.3247	pHILIC	0	0	0	0	0
220.1695_0.93	220.1695	pHILIC	0	0	0	0	0
263.0914_0.93	263.0914	pHILIC	0	0	0	0	0
258.2063_0.94	258.2063	pHILIC	0	0	0	0	0
111.0441_0.94	111.0441	pHILIC	0	0	0	0	0
109.1012_0.94	109.1012	pHILIC	0	0	0	0	0
141.091_0.94	141.091	pHILIC	0	0	0	0	0
173.071_0.94	173.071	pHILIC	0	0	0	0	0
322.1762_0.94	322.1762	pHILIC	0	0	0	0	0
167.1067_0.94	167.1067	pHILIC	0	0	0	0	0
99.0804_0.94	99.0804	pHILIC	0	0	0	0	0
153.091_0.94	153.091	pHILIC	0	0	0	0	0
422.2749_0.95	422.2749	pHILIC	0	0	0	0	0
135.0804_0.96	135.0804	pHILIC	0	0	0	0	0
114.0914_0.96	114.0914	pHILIC	0	0	0	0	0
221.0921_0.97	221.0921	pHILIC	0	0	0	0	0
211.1692_0.98	211.1692	pHILIC	0	0	0	0	0
429.3725_0.99	429.3725	pHILIC	0	0	0	0	0
174.055_1.02	174.055	pHILIC	C10H7NO2	C10H7NO2	NA	NA	4
561.2593_1.05	561.2593	pHILIC	0	0	0	0	0
206.1387_1.07	206.1387	pHILIC	0	0	0	0	0
133.0859_1.08	133.0859	pHILIC	NA	NA	NA	NA	NA
133.1012_1.09	133.1012	pHILIC	0	0	0	0	0
161.0709_1.09	161.0709	pHILIC	0	0	0	0	0
143.1067_1.09	143.1067	pHILIC	0	0	0	0	0
322.1288_1.09	322.1288	pHILIC	0	0	0	0	0
146.06_1.1	146.06	pHILIC	NA	NA	NA	NA	NA
325.2161_1.11	325.2161	pHILIC	0	0	0	0	0
810.6816_1.13	810.6816	pHILIC	0	0	0	0	0
784.6655_1.14	784.6655	pHILIC	0	0	0	0	0
199.1489_1.17	199.1489	pHILIC	0	0	0	0	0
111.0554_1.35	111.0554	pHILIC	Imidazole-4-acetaldehyde|Methoxypyrazine|3-Hydroxy-4-aminopyridine	NA	C05130||	HMDB03905|HMDB33156|HMDB60741	NA
202.2165_1.49	202.2165	pHILIC	0	0	0	0	0
144.0655_1.63	144.0655	pHILIC	0	0	0	0	0
161.092_1.67	161.092	pHILIC	N-carbamoylvaline	C6H12N2O3	NA	NA	3
144.0654_1.67	144.0654	pHILIC	0	0	0	0	0
86.06_1.77	86.06	pHILIC	0	0	0	0	0
217.1069_1.78	217.1069	pHILIC	0	0	0	0	0
230.1184_1.85	230.1184	pHILIC	0	0	0	0	0
149.0709_1.9	149.0709	pHILIC	0	0	0	0	0
163.1482_1.91	163.1482	pHILIC	0	0	0	0	0
577.4827_1.95	577.4827	pHILIC	DG(15:0/18:3(6Z,9Z,12Z)/0:0)|DG(15:0/18:3(9Z,12Z,15Z)/0:0)|DG(18:3(6Z,9Z,12Z)/15:0/0:0)|DG(18:3(9Z,12Z,15Z)/15:0/0:0)|DG(15:0/0:0/18:3n6)|DG(15:0/0:0/18:3n3)|DG(14:1n5/0:0/18:2n6)|DG(14:1n5/0:0/20:2n6)	C36H64O5	0	0	NA
299.2579_1.98	299.2579	pHILIC	3-Oxooctadecanoic acid|9-Oxooctadecanoic acid|10-Oxooctadecanoic acid|11-Oxooctadecanoic acid|5-Hexyltetrahydro-2-furanoctanoic acid|5-Oxooctadecanoic acid|Ricinoleic acid|9,10-epoxyoctadecanoic acid|Ricinoleic Acid	C18H34O3	||||||C08365||	HMDB10736|HMDB30979|HMDB30980|HMDB30981|HMDB31127|HMDB34074|HMDB34297|HMDB61650|	NA
146.0812_1.98	146.0812	pHILIC	0	C6H11NO3	0	0	NA
181.1586_2.1	181.1586	pHILIC	0	0	0	0	0
776.5586_2.19	776.5586	pHILIC	Lipids PE(P-40:6)(1)	C45H78NO7P	NA	NA	NA
597.5093_2.21	597.5093	pHILIC	0	NA	0	0	NA
207.1743_2.24	207.1743	pHILIC	NA	NA	NA	NA	NA
225.1848_2.25	225.1848	pHILIC	0	0	0	0	0
144.0655_2.27	144.0655	pHILIC	0	0	0	0	0
283.1035_2.31	283.1035	pHILIC	Methylinosine	C11H14N4O5	NA	HMDB02721	3
463.3413_2.32	463.3413	pHILIC	C28H46O5	C28H46O5	NA	NA	4
540.5346_2.32	540.5346	pHILIC	0	0	0	0	0
185.1172_2.35	185.1172	pHILIC	0	0	0	0	0
413.2068_2.38	413.2068	pHILIC	0	0	0	0	0
268.1039_2.45	268.1039	pHILIC	Adenosine	C10H13N5O4	C00212	HMDB00050	1
134.0599_2.49	134.0599	pHILIC	Oxindole	C8H7NO	C12312	NA	2
724.527_2.55	724.527	pHILIC	Lipids PE(P-36:4)	C41H74NO7P	0	0	NA
151.0614_2.6	151.0614	pHILIC	1-Methylhypoxanthine |Diisopropyl disulfide|Methyl pentyl disulfide|Dipropyl disulfide|1,6-Hexanedithiol|Butyl ethyl disulfide|Methyl isopentyl disulfide|xi-1-(Propylthio)-1-propanethiol|Isopropyl propyl disulfide|7-Deazaguanine	C6H14S2|C6H14S2|C6H14S2|C6H14S2|C6H14S2|C6H14S2|C6H14S2|C6H14S2|C6H6N4O|C6H6N4O	|||C08373||||||	HMDB13141|HMDB29578|HMDB31161|HMDB31472|HMDB31709|HMDB32180|HMDB32408|HMDB40056||	NA
179.1178_2.6	179.1178	pHILIC	0	0	0	0	0
563.4283_2.6	563.4283	pHILIC	NA	NA	NA	NA	NA
301.1182_2.62	301.1182	pHILIC	C16H16N2O4(1)	C16H16N2O4	NA	NA	4
195.1379_2.64	195.1379	pHILIC	0	0	0	0	0
125.0597_2.75	125.0597	pHILIC	0	0	0	0	0
178.1225_3.05	178.1225	pHILIC	C11H15NO	C11H15NO	NA	NA	4
181.0527_3.17	181.0527	pHILIC	Methylthioribose	C6H12O4S	C03089	HMDB01087	3
257.1129_3.18	257.1129	pHILIC	C11H16N2O5	C11H16N2O5	NA	NA	4
312.1299_3.27	312.1299	pHILIC	N2,N2-Dimethylguanosine	C12H17N5O5	NA	HMDB04824	1
189.0658_3.45	189.0658	pHILIC	0	0	0	0	0
166.0723_3.46	166.0723	pHILIC	7-Methylguanine	C6H7N5O	C02242	HMDB00897	1
742.5376_3.61	742.5376	pHILIC	Lipids	C41H76NO8P	0	0	NA
728.5588_3.72	728.5588	pHILIC	Lipids PE(P-36:2)	C41H78NO7P	NA	NA	NA
302.3052_3.76	302.3052	pHILIC	0	0	0	0	0
475.2074_3.78	475.2074	pHILIC	0	0	0	0	0
279.1702_3.84	279.1702	pHILIC	0	0	0	0	0
219.1743_3.95	219.1743	pHILIC	0	0	0	0	0
796.5856_4.11	796.5856	pHILIC	Lipids PC(35:4)	NA	0	0	NA
794.5672_4.14	794.5672	pHILIC	0	0	0	0	0
117.1023_4.2	117.1023	pHILIC	0	0	0	0	0
302.1961_4.21	302.1961	pHILIC	0	0	0	0	0
786.5042_4.23	786.5042	pHILIC	0	0	0	0	0
245.1859_4.24	245.1859	pHILIC	C12H24N2O3(1)	C12H24N2O3	NA	NA	4
748.5272_4.27	748.5272	pHILIC	Lipids PC(O-38:7)	NA	NA	NA	NA
774.6009_4.28	774.6009	pHILIC	PC(35:1)	NA	0	0	NA
320.1232_4.29	320.1232	pHILIC	Aspartyl-Tryptophan(2)	C15H17N3O5	NA	HMDB28764	3
746.6065_4.34	746.6065	pHILIC	0	0	0	0	0
746.5686_4.34	746.5686	pHILIC	Lipids PC(33:1)	NA	NA	NA	NA
190.0499_4.35	190.0499	pHILIC	Kynurenic acid	C10H7NO3	C01717	HMDB00715	1
790.5585_4.37	790.5585	pHILIC	0	0	0	0	0
764.522_4.38	764.522	pHILIC	Lipids PE(38:6)	NA	0	0	NA
766.5375_4.39	766.5375	pHILIC	0	0	0	0	0
862.6271_4.39	862.6271	pHILIC	Galabiosylceramide (d18:1/16:0)|Lactosylceramide (d18:1/16:0)	C46H87NO13	C06126|C01290	HMDB04833|HMDB06750	NA
208.1332_4.39	208.1332	pHILIC	0	0	0	0	0
728.5589_4.39	728.5589	pHILIC	Lipids PE(P-36:2)	C41H78NO7P	NA	NA	NA
740.5222_4.41	740.5222	pHILIC	Lipids PC(33:4)(2)	NA	NA	NA	NA
700.5273_4.41	700.5273	pHILIC	Lipids PE(P-34:2)	C39H74NO7P	0	0	NA
575.5033_4.49	575.5033	pHILIC	0	0	0	0	0
718.5386_4.53	718.5386	pHILIC	0	0	0	0	0
860.6158_4.55	860.6158	pHILIC	0	0	0	0	0
188.128_4.56	188.128	pHILIC	C9H17NO3(1)	C9H17NO3	NA	NA	4
764.5597_4.57	764.5597	pHILIC	Lipids PC(P-36:5)(2)	C44H78NO7P	NA	NA	NA
816.5896_4.57	816.5896	pHILIC	Lipids PC(P-40:7)	C48H82NO7P	NA	NA	NA
856.5825_4.58	856.5825	pHILIC	PC(44:9)	NA	NA	NA	NA
850.6669_4.59	850.6669	pHILIC	Lipids PC(P-42:5)	NA	NA	NA	NA
824.6173_4.6	824.6173	pHILIC	0	0	0	0	0
866.6595_4.62	866.6595	pHILIC	0	0	0	0	0
836.6147_4.63	836.6147	pHILIC	0	0	0	0	0
796.6216_4.66	796.6216	pHILIC	PC(38:3)	NA	0	0	NA
764.5595_4.66	764.5595	pHILIC	Lipids PC(P-36:5)(2)	C44H78NO7P	NA	NA	NA
768.5904_4.67	768.5904	pHILIC	PC(36:3)	NA	0	0	NA
778.5388_4.67	778.5388	pHILIC	Lipids PC(36:6)	NA	NA	NA	NA
754.538_4.69	754.538	pHILIC	Lipids PC(34:4)	C42H76NO8P	NA	NA	NA
774.601_4.73	774.601	pHILIC	PC(35:1)	NA	0	0	NA
140.0108_4.73	140.0108	pHILIC	0	0	0	0	0
760.584_4.75	760.584	pHILIC	PC(34:1)	NA	0	0	NA
878.6987_4.75	878.6987	pHILIC	Lipids PC(O-44:5)	NA	0	0	NA
860.6158_4.76	860.6158	pHILIC	0	0	0	0	0
876.6839_4.76	876.6839	pHILIC	Lipids PC(O-44:6)	NA	0	0	NA
799.5446_4.77	799.5446	pHILIC	0	0	0	0	0
862.6296_4.78	862.6296	pHILIC	Galabiosylceramide (d18:1/16:0)|Lactosylceramide (d18:1/16:0)	C46H87NO13	C06126|C01290	HMDB04833|HMDB06750	NA
818.6063_4.79	818.6063	pHILIC	Lipids PC(P-40:6)	NA	NA	NA	NA
832.5855_4.79	832.5855	pHILIC	0	0	0	0	0
820.6223_4.8	820.6223	pHILIC	0	0	0	0	0
830.5677_4.8	830.5677	pHILIC	0	0	0	0	0
704.5226_4.8	704.5226	pHILIC	0	0	0	0	0
814.5593_4.8	814.5593	pHILIC	0	0	0	0	0
820.5855_4.81	820.5855	pHILIC	0	0	0	0	0
692.5583_4.82	692.5583	pHILIC	0	0	0	0	0
804.5524_4.83	804.5524	pHILIC	0	0	0	0	0
842.6598_4.84	842.6598	pHILIC	0	0	0	0	0
778.5388_4.84	778.5388	pHILIC	Lipids PC(36:6)	NA	NA	NA	NA
742.5748_4.85	742.5748	pHILIC	Lipids PC(P-34:2)	NA	NA	NA	NA
754.5374_4.86	754.5374	pHILIC	Lipids PC(34:4)	C42H76NO8P	NA	NA	NA
800.6159_4.87	800.6159	pHILIC	0	0	0	0	0
678.5061_4.87	678.5061	pHILIC	Lipids PC(28:0)	C36H72NO8P	0	0	NA
140.0107_4.87	140.0107	pHILIC	0	0	0	0	0
770.5695_4.89	770.5695	pHILIC	0	0	0	0	0
718.5748_4.9	718.5748	pHILIC	Lipids PC(P-32:0)	NA	0	0	NA
124.9998_4.9	124.9998	pHILIC	Phosphonoacetaldehyde	NA	NA	NA	NA
756.5537_4.91	756.5537	pHILIC	Lipids PC(34:3)	NA	NA	NA	NA
744.5906_4.91	744.5906	pHILIC	Lipids PC(P-34:1)	NA	0	0	NA
730.5379_4.93	730.5379	pHILIC	PC(32:2)	NA	0	0	NA
734.5694_4.95	734.5694	pHILIC	Lipids PC(32:2)	NA	NA	NA	NA
196.108_5.01	196.108	pHILIC	0	0	0	0	0
778.5377_5.01	778.5377	pHILIC	Lipids PC(36:6)	C44H76NO8P	NA	NA	NA
838.5575_5.01	838.5575	pHILIC	0	0	0	0	0
188.0706_5.06	188.0706	pHILIC	Tryptophan betaine(1)	C6H10ClN5|C11H9NO2	C09213	HMDB61115	NA
852.5577_5.08	852.5577	pHILIC	Lipids PC(42:11)	C50H78NO8P	0	0	NA
708.4802_5.1	708.4802	pHILIC	0	0	0	0	0
211.1441_5.12	211.1441	pHILIC	0	0	0	0	0
931.5288_5.12	931.5288	pHILIC	0	0	0	0	0
878.5712_5.13	878.5712	pHILIC	0	0	0	0	0
680.449_5.14	680.449	pHILIC	0	0	0	0	0
341.3049_5.16	341.3049	pHILIC	0	0	0	0	0
732.4788_5.17	732.4788	pHILIC	0	0	0	0	0
172.0968_5.19	172.0968	pHILIC	0	0	0	0	0
603.5349_5.21	603.5349	pHILIC	0	0	0	0	0
577.5192_5.22	577.5192	pHILIC	0	0	0	0	0
245.1495_5.24	245.1495	pHILIC	0	0	0	0	0
426.3575_5.31	426.3575	pHILIC	C18:1 AC (Oleoylcarnitine)	C25H47NO4	NA	HMDB05065	2
631.4645_5.32	631.4645	pHILIC	0	0	0	0	0
428.3731_5.32	428.3731	pHILIC	C18:0 AC(2) (Stearoylcarnitine)	C25H49NO4	NA	HMDB00848	2
400.3418_5.37	400.3418	pHILIC	C16:0 AC (L-Palmitoylcarnitine)	C23H45NO4	C02990	HMDB00222	1
386.1348_5.38	386.1348	pHILIC	0	0	0	0	0
396.3105_5.39	396.3105	pHILIC	C16:2 AC (Hexadecadienoylcarnitine)	C23H41NO4	NA	HMDB13334	2
225.1233_5.42	225.1233	pHILIC	0	0	0	0	0
330.2638_5.43	330.2638	pHILIC	C11:0 AC (Undecanoylcarnitine)	C18H35NO4	NA	HMDB13321	2
705.587_5.46	705.587	pHILIC	0	0	0	0	0
137.0458_5.48	137.0458	pHILIC	0	0	0	0	0
773.653_5.5	773.653	pHILIC	0	0	0	0	0
755.6056_5.5	755.6056	pHILIC	0	0	0	0	0
179.1542_5.52	179.1542	pHILIC	0	0	0	0	0
344.2794_5.52	344.2794	pHILIC	C12:0 AC (Dodecanoylcarnitine)	C19H37NO4	NA	HMDB02250	1
330.2638_5.57	330.2638	pHILIC	C11:0 AC (Undecanoylcarnitine)	C18H35NO4	NA	HMDB13321	2
689.5586_5.58	689.5586	pHILIC	0	0	0	0	0
675.5428_5.59	675.5428	pHILIC	Lipids SM(d18:1/14:0)	NA	NA	HMDB12097	NA
790.5591_5.6	790.5591	pHILIC	0	0	0	0	0
316.2481_5.61	316.2481	pHILIC	C10:0 AC (Decanoylcarnitine)	C17H33NO4	NA	HMDB00651	1
583.255_5.61	583.255	pHILIC	Biliverdin(1)	C33H34N4O6	C00500	HMDB01008	3
314.2324_5.61	314.2324	pHILIC	C10:1 AC (Decenoylcarnitine)	C17H31NO4	NA	HMDB13205	2
829.6797_5.62	829.6797	pHILIC	0	0	0	0	0
732.5534_5.63	732.5534	pHILIC	Lipids PC(32:1)	C40H78NO8P	NA	NA	NA
312.2168_5.68	312.2168	pHILIC	C10:2 AC (Decadienoylcarnitine)	C17H29NO4	NA	HMDB13325	2
506.3606_5.68	506.3606	pHILIC	0	0	0	0	0
184.0967_5.68	184.0967	pHILIC	0	0	0	0	0
146.0599_5.68	146.0599	pHILIC	L-Tryptophan	C9H7NO	C00078	HMDB00929	NA
480.3083_5.69	480.3083	pHILIC	LysoPE(18:1)	C23H46NO7P	NA	HMDB11129	2
309.082_5.7	309.082	pHILIC	0	0	0	0	0
608.4648_5.72	608.4648	pHILIC	0	0	0	0	0
780.5512_5.74	780.5512	pHILIC	0	0	0	0	0
570.3553_5.8	570.3553	pHILIC	LysoPC(22:5)	C30H52NO7P	C04230	HMDB10402	2
544.3392_5.8	544.3392	pHILIC	LysoPC(20:4)	C28H50NO7P	C04230	HMDB10395	2
538.3864_5.82	538.3864	pHILIC	0	0	0	0	0
564.3058_5.83	564.3058	pHILIC	0	0	0	0	0
536.3717_5.83	536.3717	pHILIC	0	0	0	0	0
558.2955_5.87	558.2955	pHILIC	0	0	0	0	0
386.2899_5.88	386.2899	pHILIC	C14:1,OH AC (Hydroxy-tetradecenoylcarnitine)	C21H39NO5	NA	HMDB13330	2
570.3403_5.88	570.3403	pHILIC	0	0	0	0	0
124.9998_5.91	124.9998	pHILIC	Phosphonoacetaldehyde	NA	NA	NA	NA
482.3241_5.94	482.3241	pHILIC	LysoPE(18:0)	C23H48NO7P	NA	HMDB11129	2
330.2273_5.95	330.2273	pHILIC	NA	NA	NA	NA	NA
253.1281_5.96	253.1281	pHILIC	0	0	0	0	0
360.2743_6.02	360.2743	pHILIC	C12:0,OH AC (Hydroxydodecanoylcarnitine)	C19H37NO5	NA	HMDB13164	2
260.1855_6.03	260.1855	pHILIC	C6:0 AC (Hexanoylcarnitine)	C13H25NO4	NA	HMDB00705	1
466.3159_6.11	466.3159	pHILIC	Glycocholic acid	C26H43NO6	C01921	HMDB00138	3
93.0699_6.14	93.0699	pHILIC	0	0	0	0	0
268.0688_6.14	268.0688	pHILIC	0	0	0	0	0
784.5839_6.14	784.5839	pHILIC	0	0	0	0	0
360.1426_6.15	360.1426	pHILIC	0	0	0	0	0
118.0651_6.18	118.0651	pHILIC	Tryptophan betaine(2)	NA	C09213	HMDB61115	NA
121.0647_6.2	121.0647	pHILIC	L-Tyrosine	NA	C00082	HMDB00158	NA
190.1072_6.21	190.1072	pHILIC	Carboxyethylvaline	C8H15NO4	NA	NA	3
268.0687_6.22	268.0687	pHILIC	0	0	0	0	0
336.0844_6.23	336.0844	pHILIC	0	0	0	0	0
246.1084_6.24	246.1084	pHILIC	0	0	0	0	0
105.0699_6.27	105.0699	pHILIC	0	0	0	0	0
224.128_6.29	224.128	pHILIC	C12H17NO3	C12H17NO3	NA	NA	4
247.1731_6.32	247.1731	pHILIC	C5:0 AC	C13H26O2S	NA	HMDB00378	NA
808.5827_6.32	808.5827	pHILIC	0	0	0	0	0
150.0549_6.33	150.0549	pHILIC	0	0	0	0	0
86.0964_6.38	86.0964	pHILIC	L-Isoleucine|L-Leucine	NA	C00407|C00123	HMDB00172|HMDB00687	NA
180.0865_6.38	180.0865	pHILIC	C6H13NO5	C6H13NO5	NA	NA	4
133.1052_6.38	133.1052	pHILIC	L-Isoleucine|L-Leucine	C7H16S	C00407|C00123	HMDB00172|HMDB00687	NA
163.0866_6.39	163.0866	pHILIC	0	0	0	0	0
161.1073_6.41	161.1073	pHILIC	0	0	0	0	0
244.1543_6.49	244.1543	pHILIC	C5:1 AC (Tiglylcarnitine)	C12H21NO4	NA	HMDB02366	2
265.0559_6.52	265.0559	pHILIC	0	0	0	0	0
256.1049_6.54	256.1049	pHILIC	0	0	0	0	0
258.1085_6.63	258.1085	pHILIC	0	0	0	0	0
86.0964_6.63	86.0964	pHILIC	L-Isoleucine|L-Leucine	C5H11N	C00407|C00123	HMDB00172|HMDB00687	NA
176.0705_6.64	176.0705	pHILIC	0	0	0	0	0
784.5839_6.68	784.5839	pHILIC	0	0	0	0	0
132.0808_6.69	132.0808	pHILIC	L-Tryptophan	C9H9N	C00078	HMDB00929	NA
346.1547_6.69	346.1547	pHILIC	0	0	0	0	0
85.0284_6.69	85.0284	pHILIC	NA	NA	NA	NA	NA
189.0739_6.69	189.0739	pHILIC	NA	NA	NA	NA	NA
178.0862_6.72	178.0862	pHILIC	5-Hydroxytryptophol|1,2-Dehydrosalsolinol|Plantagonine|2-Propenyl 2-aminobenzoate|5-[2H-Pyrrol-4-(3H)-ylidenemethyl]-2-furanmethanol|N,N-dimethylindoliumolate	C10H11NO2	|||||	HMDB01855|HMDB12490|HMDB33482|HMDB37693|HMDB40045|HMDB60063	NA
263.1391_6.73	263.1391	pHILIC	Prolylphenylalanine	C14H18N2O3	NA	HMDB11179	2
730.4644_6.75	730.4644	pHILIC	0	0	0	0	0
150.0774_6.76	150.0774	pHILIC	0	0	0	0	0
692.4484_6.92	692.4484	pHILIC	0	0	0	0	0
126.0549_6.94	126.0549	pHILIC	0	0	0	0	0
172.0968_6.98	172.0968	pHILIC	0	0	0	0	0
244.1113_7.01	244.1113	pHILIC	0	0	0	0	0
194.0845_7.02	194.0845	pHILIC	0	C7H15NO3S	0	0	NA
782.5689_7.02	782.5689	pHILIC	0	0	0	0	0
215.1026_7.04	215.1026	pHILIC	0	0	0	0	0
731.6049_7.04	731.6049	pHILIC	SM(36:1)	NA	0	0	NA
680.4486_7.11	680.4486	pHILIC	0	0	0	0	0
140.0705_7.13	140.0705	pHILIC	NA	NA	NA	NA	NA
347.0935_7.13	347.0935	pHILIC	0	0	0	0	0
255.0467_7.21	255.0467	pHILIC	0	0	0	0	0
204.0849_7.26	204.0849	pHILIC	0	0	0	0	0
480.2125_7.27	480.2125	pHILIC	Nicardipine|Nicardipine	C26H29N3O6	C07264|	HMDB14760|	NA
186.0873_7.29	186.0873	pHILIC	0	0	0	0	0
146.06_7.32	146.06	pHILIC	L-Tryptophan	C9H7NO	C00078	HMDB00929	NA
194.0845_7.37	194.0845	pHILIC	0	C7H15NO3S	0	0	NA
113.0597_7.4	113.0597	pHILIC	0	0	0	0	0
350.1273_7.41	350.1273	pHILIC	0	0	0	0	0
201.0869_7.41	201.0869	pHILIC	0	0	0	0	0
185.0921_7.42	185.0921	pHILIC	0	0	0	0	0
196.0635_7.43	196.0635	pHILIC	C6H13NO4S	C6H13NO4S	NA	NA	4
119.0161_7.54	119.0161	pHILIC	Dihydro-4-mercapto-3(2H)-furanone	C4H6O2S	NA	HMDB39786	NA
174.1237_7.57	174.1237	pHILIC	C7H15N3O2	C7H15N3O2	NA	NA	4
280.139_7.6	280.139	pHILIC	N-(1-Deoxy-1-fructosyl)valine	C11H21NO7	NA	HMDB37844	3
223.144_7.61	223.144	pHILIC	C12H18N2O2(2)	C12H18N2O2	NA	NA	4
147.0764_7.68	147.0764	pHILIC	L-Glutamine	C5H10N2O3	C00064	HMDB00641	1
109.0286_7.7	109.0286	pHILIC	0	0	0	0	0
203.139_7.71	203.139	pHILIC	C9H18N2O3	C9H18N2O3	NA	NA	4
394.1104_7.74	394.1104	pHILIC	0	0	0	0	0
255.0951_7.75	255.0951	pHILIC	Nicotinamide riboside	C11H14N2O5	C03150	HMDB00855	2
227.1389_7.76	227.1389	pHILIC	C11H18N2O3	C11H18N2O3	NA	NA	4
186.1124_7.76	186.1124	pHILIC	C9H15NO3	C9H15NO3	NA	NA	4
140.0376_7.77	140.0376	pHILIC	0	0	0	0	0
109.0285_7.78	109.0285	pHILIC	0	0	0	0	0
180.0867_7.78	180.0867	pHILIC	Glucosamine|Galactosamine	C6H13NO5	C00329	HMDB01514	1
126.055_7.78	126.055	pHILIC	0	0	0	0	0
517.0568_7.78	517.0568	pHILIC	0	0	0	0	0
219.0975_7.79	219.0975	pHILIC	gamma-glutamylalanine	C8H14N2O5	NA	HMDB36301	3
219.0765_7.79	219.0765	pHILIC	0	0	0	0	0
497.0717_7.8	497.0717	pHILIC	0	0	0	0	0
292.1389_7.8	292.1389	pHILIC	0	0	0	0	0
367.1497_7.8	367.1497	pHILIC	C-glycosyltryptophan	C17H22N2O7	NA	HMDB0240296	3
88.0393_7.8	88.0393	pHILIC	0	0	0	0	0
349.1392_7.8	349.1392	pHILIC	0	0	0	0	0
145.0972_7.81	145.0972	pHILIC	0	0	0	0	0
245.1495_7.81	245.1495	pHILIC	Hexanoylglutamine	C11H20N2O4	NA	NA	3
162.055_7.83	162.055	pHILIC	0	0	0	0	0
489.1235_7.83	489.1235	pHILIC	0	0	0	0	0
325.1115_7.84	325.1115	pHILIC	0	0	0	0	0
675.1377_7.84	675.1377	pHILIC	0	0	0	0	0
209.092_7.85	209.092	pHILIC	L-Kynurenine	C10H12N2O3	C00328	HMDB00684	1
315.0678_7.86	315.0678	pHILIC	0	C17H14O4S	0	0	NA
550.1935_7.89	550.1935	pHILIC	0	0	0	0	0
578.1544_7.89	578.1544	pHILIC	0	0	0	0	0
142.0863_7.9	142.0863	pHILIC	0	0	0	0	0
228.0978_7.91	228.0978	pHILIC	0	0	0	0	0
238.1074_7.92	238.1074	pHILIC	0	0	0	0	0
205.1183_7.94	205.1183	pHILIC	0	C8H16N2O4	0	0	NA
241.1545_7.96	241.1545	pHILIC	N,N-dimethyl-pro-pro	C12H20N2O3	NA	NA	3
326.1071_7.98	326.1071	pHILIC	0	0	0	0	0
239.1389_7.99	239.1389	pHILIC	0	0	0	0	0
128.0706_8.05	128.0706	pHILIC	0	0	0	0	0
204.0692_8.17	204.0692	pHILIC	0	0	0	0	0
161.0921_8.18	161.0921	pHILIC	0	0	0	0	0
206.1294_8.18	206.1294	pHILIC	NA	NA	NA	NA	NA
72.0444_8.18	72.0444	pHILIC	0	0	0	0	0
214.0822_8.32	214.0822	pHILIC	0	0	0	0	0
263.1133_8.33	263.1133	pHILIC	0	0	0	0	0
233.1244_8.34	233.1244	pHILIC	0	0	0	0	0
147.0475_8.34	147.0475	pHILIC	0	0	0	0	0
227.1026_8.34	227.1026	pHILIC	0	0	0	0	0
126.055_8.34	126.055	pHILIC	0	0	0	0	0
184.0717_8.36	184.0717	pHILIC	0	0	0	0	0
185.0921_8.39	185.0921	pHILIC	0	0	0	0	0
157.0608_8.4	157.0608	pHILIC	Imidazolelactic acid	C6H8N2O3	C05132	HMDB02320	3
266.1247_8.41	266.1247	pHILIC	0	0	0	0	0
261.1445_8.42	261.1445	pHILIC	gamma-glutamyl-L-isoleucine |gamma-glutamyl-L-leucine	C11H20N2O5	NA	HMDB11170|HMDB11171	1
219.1339_8.43	219.1339	pHILIC	NA	NA	NA	NA	NA
218.1023_8.46	218.1023	pHILIC	0	0	0	0	0
149.1002_8.47	149.1002	pHILIC	0	0	0	0	0
126.0914_8.48	126.0914	pHILIC	0	0	0	0	0
255.0976_8.48	255.0976	pHILIC	Nicotinamide riboside	C11H14N2O5	C03150	HMDB00855	2
230.1135_8.48	230.1135	pHILIC	C9H15N3O4	C9H15N3O4	NA	NA	4
126.0663_8.5	126.0663	pHILIC	0	0	0	0	0
200.1281_8.51	200.1281	pHILIC	C10H17NO3	C10H17NO3	NA	NA	4
107.0492_8.52	107.0492	pHILIC	0	0	0	0	0
123.044_8.54	123.044	pHILIC	L-Tyrosine	C7H6O2	C00082	HMDB00158	NA
153.0658_8.55	153.0658	pHILIC	0	0	0	0	0
247.1288_8.55	247.1288	pHILIC	gamma-glutamylvaline	C10H18N2O5	NA	HMDB11172	3
185.092_8.55	185.092	pHILIC	0	0	0	0	0
163.1158_8.6	163.1158	pHILIC	Carnitine	NA	NA	NA	NA
218.1135_8.61	218.1135	pHILIC	N-a-Acetylcitrulline	C8H15N3O4	C15532	HMDB00856	3
126.055_8.63	126.055	pHILIC	0	0	0	0	0
126.1026_8.65	126.1026	pHILIC	0	0	0	0	0
295.1287_8.66	295.1287	pHILIC	0	0	0	0	0
168.0656_8.66	168.0656	pHILIC	0	0	0	0	0
247.1288_8.67	247.1288	pHILIC	gamma-glutamylvaline	C10H18N2O5	NA	HMDB11172	3
82.0651_8.7	82.0651	pHILIC	0	0	0	0	0
174.076_8.72	174.076	pHILIC	0	0	0	0	0
219.1169_8.74	219.1169	pHILIC	0	0	0	0	0
126.022_8.75	126.022	pHILIC	Taurine	C2H7NO3S	C00245	HMDB00251	1
189.087_8.75	189.087	pHILIC	NA	NA	NA	NA	NA
112.0758_8.75	112.0758	pHILIC	0	0	0	0	0
227.1389_8.78	227.1389	pHILIC	C11H18N2O3(2)	C11H18N2O3	NA	NA	4
283.1262_8.79	283.1262	pHILIC	0	0	0	0	0
72.0444_8.81	72.0444	pHILIC	0	0	0	0	0
200.1281_8.86	200.1281	pHILIC	C10H17NO3	C10H17NO3	NA	NA	4
215.1389_8.86	215.1389	pHILIC	0	C10H18N2O3	0	0	NA
367.1496_8.91	367.1496	pHILIC	C-glycosyltryptophan	C17H22N2O7	NA	HMDB0240296	3
213.0635_8.92	213.0635	pHILIC	0	0	0	0	0
146.1175_8.99	146.1175	pHILIC	Acetylcholine|3-Deoxycarnitine	C7H15NO2	|C05543	HMDB00895|HMDB06831	2
112.8957_9.13	112.8957	pHILIC	0	SSe	0	0	NA
94.9296_9.25	94.9296	pHILIC	0	0	0	0	0
201.9838_9.28	201.9838	pHILIC	0	0	0	0	0
126.055_9.33	126.055	pHILIC	0	0	0	0	0
129.0659_9.36	129.0659	pHILIC	Dihydrothymine	C5H8N2O2	C00906	HMDB00079	1
229.1547_9.36	229.1547	pHILIC	N,N,N-trimethyl-alanylproline betaine (TMAP)	C11H20N2O3	NA	NA	2
202.9693_9.43	202.9693	pHILIC	Benzenearsonic acid	C6H7AsO3	NA	NA	NA
292.0202_9.51	292.0202	pHILIC	0	0	0	0	0
268.9985_9.54	268.9985	pHILIC	0	0	0	0	0
437.0491_9.64	437.0491	pHILIC	C.I. Food Red 1|Glucoraphanin|4-{[(E)-2-(5-CHLOROTHIEN-2-YL)VINYL]SULFONYL}-1-(1H-PYRROLO[3,2-C]PYRIDIN-2-YLMETHYL)PIPERAZIN-2-ONE	C18H16N2O7S2|C12H22NO10S3|C18H17ClN4O3S2	|C08419|	HMDB33383|HMDB38404|	NA
448.0153_9.77	448.0153	pHILIC	0	C18H14IN3O3	0	0	NA
292.9595_9.79	292.9595	pHILIC	Cadmium lactate	C6H10CdO6	NA	NA	NA
352.1454_9.81	352.1454	pHILIC	0	0	0	0	0
348.1005_9.85	348.1005	pHILIC	Cephalexin|Cephalexin|Aflatoxin G2	C18H18ClNO4|C16H17N3O4S|C16H17N3O4S	C06895||C16754	HMDB14707||	NA
259.0279_9.85	259.0279	pHILIC	0	0	0	0	0
133.0608_9.86	133.0608	pHILIC	L-Asparagine	C4H8N2O3	C00152	HMDB00168	1
269.079_9.95	269.079	pHILIC	0	0	0	0	0
269.0789_9.98	269.0789	pHILIC	0	0	0	0	0
90.055_10.04	90.055	pHILIC	L-Alanine	C3H7NO2	C00041	HMDB00161	1
221.0702_10.2	221.0702	pHILIC	0	0	0	0	0
229.1184_10.27	229.1184	pHILIC	Prolylhydroxyproline	C10H16N2O4	NA	HMDB06695	1
205.0819_10.36	205.0819	pHILIC	0	0	0	0	0
244.9539_10.49	244.9539	pHILIC	Tetraammine palladium(II) chloride	NA	NA	NA	NA
134.0448_10.56	134.0448	pHILIC	0	0	0	0	0
575.1058_10.57	575.1058	pHILIC	0	0	0	0	0
249.1082_10.59	249.1082	pHILIC	gamma-glutamylthreonine(1)	C9H16N2O6	NA	HMDB29159	3
143.0816_10.59	143.0816	pHILIC	Ectoine	C6H10N2O2	C06231	NA	1
88.0393_10.63	88.0393	pHILIC	0	0	0	0	0
229.1183_10.65	229.1183	pHILIC	Prolylhydroxyproline	C10H16N2O4	NA	HMDB06695	1
234.0972_10.65	234.0972	pHILIC	0	NA	0	0	NA
175.0714_10.66	175.0714	pHILIC	0	0	0	0	0
217.1183_10.67	217.1183	pHILIC	0	0	0	0	0
318.1292_10.69	318.1292	pHILIC	N-(1-Deoxy-1-fructosyl)histidine	NA	NA	NA	NA
290.1598_10.86	290.1598	pHILIC	C6:0,DC AC (Adipoylcarnitine)	C13H23NO6	NA	HMDB61677	2
131.0815_10.99	131.0815	pHILIC	0	0	0	0	0
229.1183_11.05	229.1183	pHILIC	Prolylhydroxyproline	C10H16N2O4	NA	HMDB06695	1
147.1209_11.14	147.1209	pHILIC	0	0	0	0	0
208.101_11.17	208.101	pHILIC	0	0	0	0	0
265.1029_11.19	265.1029	pHILIC	0	0	0	0	0
102.055_11.23	102.055	pHILIC	0	0	0	0	0
313.0696_11.24	313.0696	pHILIC	0	0	0	0	0
233.077_11.24	233.077	pHILIC	0	0	0	0	0
203.1026_11.26	203.1026	pHILIC	C8H14N2O4	C8H14N2O4	NA	NA	4
144.0656_11.35	144.0656	pHILIC	0	0	0	0	0
160.1332_11.5	160.1332	pHILIC	N,N,N-trimethyl-5-aminovalerate	C8H17NO2	NA	NA	3
236.0958_11.59	236.0958	pHILIC	0	0	0	0	0
353.0353_11.78	353.0353	pHILIC	0	0	0	0	0
375.1871_11.85	375.1871	pHILIC	0	C15H26N4O7	0	0	NA
451.2032_12.11	451.2032	pHILIC	0	0	0	0	0
315.1516_12.21	315.1516	pHILIC	0	0	0	0	0
219.134_12.24	219.134	pHILIC	NA	NA	NA	NA	NA
291.1188_12.26	291.1188	pHILIC	0	NA	0	0	NA
247.1401_12.28	247.1401	pHILIC	C9H18N4O4(1)	C9H18N4O4	NA	NA	4
359.0437_12.29	359.0437	pHILIC	0	0	0	0	0
427.095_12.42	427.095	pHILIC	Cysteineglutathione disulfide	C13H22N4O8S2	NA	HMDB00656	3
205.1184_12.48	205.1184	pHILIC	N6-Carboxymethyllysine	C8H16N2O4	NA	HMDB0240347	3
291.1188_12.63	291.1188	pHILIC	0	NA	0	0	NA
163.1077_12.64	163.1077	pHILIC	Hydroxylysine	C6H14N2O3	C16741	HMDB00450	2.5
189.1235_12.67	189.1235	pHILIC	0	0	0	0	0
291.1188_12.68	291.1188	pHILIC	0	NA	0	0	NA
263.1061_12.74	263.1061	pHILIC	0	0	0	0	0
119.0816_12.77	119.0816	pHILIC	0	0	0	0	0
231.1704_12.81	231.1704	pHILIC	C11H22N2O3(2)	C11H22N2O3	NA	NA	4
304.1615_12.84	304.1615	pHILIC	0	0	0	0	0
305.1649_12.84	305.1649	pHILIC	0	0	0	0	0
302.1608_12.93	302.1608	pHILIC	NA	NA	NA	NA	NA
291.1188_13.14	291.1188	pHILIC	0	NA	0	0	NA
337.1717_13.15	337.1717	pHILIC	N2-Fructopyranosylarginine	NA	NA	HMDB41541	NA
248.1605_13.26	248.1605	pHILIC	Threoninyl-Lysine	C10H21N3O4	NA	HMDB29066	2.5
276.1554_13.31	276.1554	pHILIC	gamma-glutamyl-epsilon-lysine	C11H21N3O5	NA	HMDB03869	1
231.1704_13.31	231.1704	pHILIC	C11H22N2O3(2)	C11H22N2O3	NA	NA	4
262.1398_13.38	262.1398	pHILIC	gamma-glutamylornithine	C10H19N3O5	NA	HMDB02248	3
289.1619_13.51	289.1619	pHILIC	0	0	0	0	0
429.0217_13.75	429.0217	pHILIC	0	0	0	0	0
429.0217_13.9	429.0217	pHILIC	0	0	0	0	0
203.1504_13.96	203.1504	pHILIC	Symmetric dimethylarginine	C8H18N4O2	NA	HMDB03334	1
272.1717_14.01	272.1717	pHILIC	Prolyl-Arginine	C11H21N5O3	NA	HMDB29011	2
309.1657_14.13	309.1657	pHILIC	Fructoselysine	C12H24N2O7	C16488	NA	3
299.1058_14.19	299.1058	pHILIC	0	0	0	0	0
315.1839_14.25	315.1839	pHILIC	0	0	0	0	0
399.1442_14.47	399.1442	pHILIC	Dulxanthone E|5'-Methoxycurcumin	C22H22O7	|	HMDB34030|HMDB38921	NA
399.1444_14.51	399.1444	pHILIC	Dulxanthone E|5'-Methoxycurcumin	C22H22O7	|	HMDB34030|HMDB38921	NA
144.0655_14.51	144.0655	pHILIC	0	0	0	0	0
172.108_14.52	172.108	pHILIC	NA	NA	NA	NA	NA
315.0715_14.66	315.0715	pHILIC	0	0	0	0	0
399.1442_14.7	399.1442	pHILIC	Dulxanthone E|5'-Methoxycurcumin	NA	|	HMDB34030|HMDB38921	NA
280.1392_14.8	280.1392	pHILIC	0	0	0	0	0
337.1715_14.94	337.1715	pHILIC	N2-Fructopyranosylarginine	C12H24N4O7	NA	HMDB41541	3
218.1499_15.03	218.1499	pHILIC	gamma-glutamyl-L-putrescine	C9H19N3O3	C15699	HMDB12230	3
175.119_15.26	175.119	pHILIC	0	NA	0	0	NA
173.0812_15.44	173.0812	pHILIC	0	0	0	0	0
163.1077_16.71	163.1077	pHILIC	Hydroxylysine	C6H14N2O3	C16741	HMDB00450	2.5
76.0757_16.88	76.0757	pHILIC	0	0	0	0	0
246.1812_16.97	246.1812	pHILIC	C11H23N3O3	C11H23N3O3	NA	NA	4
302.1608_17.22	302.1608	pHILIC	0	0	0	0	0
302.1609_17.38	302.1609	pHILIC	0	0	0	0	0
133.0608_17.44	133.0608	pHILIC	0	0	0	0	0
241.0311_17.87	241.0311	pHILIC	0	0	0	0	0
241.0312_17.96	241.0312	pHILIC	0	0	0	0	0
241.0309_18.3	241.0309	pHILIC	0	0	0	0	0
241.0312_18.4	241.0312	pHILIC	0	0	0	0	0
175.1441_18.42	175.1441	pHILIC	Ne,Ne dimethyllysine	C8H18N2O2	C05545	HMDB13287	1
241.0312_18.67	241.0312	pHILIC	0	0	0	0	0
241.0312_18.77	241.0312	pHILIC	0	0	0	0	0
241.0311_18.85	241.0311	pHILIC	0	0	0	0	0
241.0311_18.98	241.0311	pHILIC	0	0	0	0	0
241.0311_19.18	241.0311	pHILIC	0	0	0	0	0
241.0312_19.34	241.0312	pHILIC	0	0	0	0	0
189.1598_18.47	189.1598	pHILIC	N6,N6,N6-Trimethyl-L-lysine	C9H20N2O2	C03793	HMDB01325	1
241.031_18.46	241.031	pHILIC	0	0	0	0	0
241.0312_18.12	241.0312	pHILIC	0	0	0	0	0
241.031_18.06	241.031	pHILIC	0	0	0	0	0
241.0313_18	241.0313	pHILIC	0	0	0	0	0
241.0311_17.75	241.0311	pHILIC	0	0	0	0	0
302.1608_17.69	302.1608	pHILIC	0	0	0	0	0
241.0311_17.68	241.0311	pHILIC	0	0	0	0	0
241.0311_17.64	241.0311	pHILIC	0	0	0	0	0
241.0312_17.55	241.0312	pHILIC	0	0	0	0	0
144.0656_17.54	144.0656	pHILIC	0	0	0	0	0
241.0312_17.22	241.0312	pHILIC	0	0	0	0	0
367.9912_17.22	367.9912	pHILIC	0	0	0	0	0
325.1604_17.08	325.1604	pHILIC	Galactosylhydroxylysine	C12H24N2O8	C05547	HMDB00600	3
161.1285_16.64	161.1285	pHILIC	Ne-Methyl-Lysine	C7H16N2O2	C02728	HMDB02038	3
116.0707_16.45	116.0707	pHILIC	Ornithine	NA	NA	HMDB03374	NA
82.0651_16.2	82.0651	pHILIC	0	0	0	0	0
309.1655_16.04	309.1655	pHILIC	Fructoselysine	C12H24N2O7	C16488	NA	3
191.1138_15.8	191.1138	pHILIC	0	0	0	0	0
176.1222_15.26	176.1222	pHILIC	L-Arginine	NA	C00062	HMDB00517	NA
175.1155_15.24	175.1155	pHILIC	0	NA	0	0	NA
205.1295_15.03	205.1295	pHILIC	0	0	0	0	0
204.1343_15.02	204.1343	pHILIC	NA	NA	NA	NA	NA
187.0714_14.96	187.0714	pHILIC	0	0	0	0	0
302.1607_14.83	302.1607	pHILIC	NA	NA	NA	NA	NA
189.1347_14.55	189.1347	pHILIC	Homo-L-arginine	C7H16N4O2	C01924	HMDB00670	3
232.1405_14.38	232.1405	pHILIC	C8H17N5O3	C8H17N5O3	NA	NA	4
299.1059_14.24	299.1059	pHILIC	0	0	0	0	0
217.1547_14.1	217.1547	pHILIC	Acetyldimethyllysine(2)	C10H20N2O3	NA	NA	3
144.102_13.98	144.102	pHILIC	0	0	0	0	0
233.1496_13.96	233.1496	pHILIC	C10H20N2O4	C10H20N2O4	NA	NA	4
294.1481_13.93	294.1481	pHILIC	0	0	0	0	0
429.0218_13.6	429.0218	pHILIC	0	0	0	0	0
290.1458_13.49	290.1458	pHILIC	Aspartyl-Arginine	C10H19N5O5	NA	HMDB28747	2
298.1373_13.27	298.1373	pHILIC	0	0	0	0	0
203.1393_13.21	203.1393	pHILIC	N2-acetyl,N6-methyllysine	C9H18N2O3	NA	NA	3
219.1339_13.15	219.1339	pHILIC	NA	NA	NA	NA	NA
347.1799_13.12	347.1799	pHILIC	0	0	0	0	0
102.0551_12.87	102.0551	pHILIC	0	0	0	0	0
291.1187_12.79	291.1187	pHILIC	0	NA	0	0	NA
290.1459_12.77	290.1459	pHILIC	Aspartyl-Arginine	C10H19N5O5	NA	HMDB28747	2
203.1026_12.75	203.1026	pHILIC	C8H14N2O4	C8H14N2O4	NA	NA	4
291.1188_12.75	291.1188	pHILIC	0	NA	0	0	NA
225.1234_12.47	225.1234	pHILIC	C11H16N2O3	C11H16N2O3	NA	NA	4
245.186_12.31	245.186	pHILIC	C12H24N2O3(2)	C12H24N2O3	NA	NA	4
233.1244_12.31	233.1244	pHILIC	0	0	0	0	0
221.1133_12.29	221.1133	pHILIC	0	0	0	0	0
241.0311_12.28	241.0311	pHILIC	0	NA	0	0	NA
309.1295_12.21	309.1295	pHILIC	NA	NA	NA	NA	NA
262.151_12.2	262.151	pHILIC	C9H19N5O4	C9H19N5O4	NA	NA	3
291.1186_12.2	291.1186	pHILIC	0	NA	0	0	NA
291.1187_12.17	291.1187	pHILIC	0	NA	0	0	NA
291.1188_11.99	291.1188	pHILIC	0	NA	0	0	NA
88.0393_11.89	88.0393	pHILIC	0	0	0	0	0
337.0617_11.84	337.0617	pHILIC	Disodium ethylenediaminetetraacetate	C10H14N2Na2O8	NA	NA	NA
263.0874_11.83	263.0874	pHILIC	C9H14N2O7	C9H14N2O7	NA	NA	4
323.1083_11.8	323.1083	pHILIC	0	0	0	0	0
127.0502_11.79	127.0502	pHILIC	0	0	0	0	0
159.0765_11.66	159.0765	pHILIC	0	0	0	0	0
102.0549_11.64	102.0549	pHILIC	0	0	0	0	0
235.0925_11.59	235.0925	pHILIC	C8H14N2O6	C8H14N2O6	NA	NA	4
419.1772_11.52	419.1772	pHILIC	0	0	0	0	0
428.0364_11.31	428.0364	pHILIC	0	0	0	0	0
276.1441_11.28	276.1441	pHILIC	C5:0, DC AC (Glutarylcarnitine)	C12H21NO6	NA	HMDB13130	2
88.0394_11.23	88.0394	pHILIC	0	0	0	0	0
236.0957_11.23	236.0957	pHILIC	0	0	0	0	0
146.0443_11.23	146.0443	pHILIC	0	0	0	0	0
160.0605_11.23	160.0605	pHILIC	EDTA	C6H9NO4	C00284	HMDB15109	NA
146.1176_11.14	146.1176	pHILIC	Acetylcholine|3-Deoxycarnitine	C7H15NO2	|C05543	HMDB00895|HMDB06831	2
309.1293_11.13	309.1293	pHILIC	NA	NA	NA	NA	NA
216.0979_11.07	216.0979	pHILIC	0	0	0	0	0
147.0764_11.04	147.0764	pHILIC	L-Glutamine	C5H10N2O3	C00064	HMDB00641	1
130.0499_11.03	130.0499	pHILIC	L-Glutamine	NA	C00064	HMDB00641	NA
331.0527_10.99	331.0527	pHILIC	0	0	0	0	0
146.0443_10.96	146.0443	pHILIC	0	0	0	0	0
219.0976_10.89	219.0976	pHILIC	5-L-Glutamyl-L-alanine	NA	C03740	HMDB06248	NA
132.0768_10.88	132.0768	pHILIC	Creatine	C4H9N3O2	C00300	HMDB00064	1
191.1027_10.88	191.1027	pHILIC	Diaminopimelic acid	C7H14N2O4	C00666	HMDB01370	2
189.1236_10.85	189.1236	pHILIC	N-epsilon-acetyl-L-lysine	C8H16N2O3	C02727	HMDB00206	1
217.107_10.79	217.107	pHILIC	0	0	0	0	0
217.1547_10.71	217.1547	pHILIC	Acetyldimethyllysine(1)	C10H20N2O3	NA	NA	3
205.082_10.65	205.082	pHILIC	0	0	0	0	0
269.0799_10.65	269.0799	pHILIC	0	0	0	0	0
309.1293_10.65	309.1293	pHILIC	NA	NA	NA	NA	NA
263.0873_10.64	263.0873	pHILIC	C9H14N2O7	C9H14N2O7	NA	NA	4
146.0443_10.64	146.0443	pHILIC	0	0	0	0	0
394.0602_10.63	394.0602	pHILIC	0	0	0	0	0
205.1183_10.59	205.1183	pHILIC	N6-Carboxymethyllysine	C8H16N2O4	NA	HMDB0240347	3
241.1546_10.56	241.1546	pHILIC	Pirbuterol|Pirbuterol	C12H20N2O3	C07807|	HMDB15407|	NA
172.1332_10.51	172.1332	pHILIC	0	0	0	0	0
241.1546_10.33	241.1546	pHILIC	Pirbuterol|Pirbuterol	C12H20N2O3	C07807|	HMDB15407|	NA
144.102_10.29	144.102	pHILIC	0	0	0	0	0
90.055_10.23	90.055	pHILIC	L-Alanine	C3H7NO2	C00041	HMDB00161	1
229.1547_10.23	229.1547	pHILIC	N,N,N-trimethyl-alanylproline betaine (TMAP)	C11H20N2O3	NA	NA	2
102.055_10.23	102.055	pHILIC	0	0	0	0	0
116.0707_10.23	116.0707	pHILIC	L-Proline	C5H9NO2	C00148	HMDB00162	1
241.1545_10.21	241.1545	pHILIC	Pirbuterol|Pirbuterol	C12H20N2O3	C07807|	HMDB15407|	NA
453.167_10.12	453.167	pHILIC	0	NA	0	0	NA
384.0731_10.08	384.0731	pHILIC	Citrulline	NA	C00327	HMDB00904	NA
269.079_10.01	269.079	pHILIC	0	0	0	0	0
106.0498_9.91	106.0498	pHILIC	NA	NA	NA	NA	NA
370.0825_9.88	370.0825	pHILIC	0	0	0	0	0
423.0337_9.83	423.0337	pHILIC	0	0	0	0	0
202.0664_9.81	202.0664	pHILIC	0	0	0	0	0
284.0093_9.77	284.0093	pHILIC	Risedronate|Risedronate	NA	C08233|	HMDB15022|	NA
177.0611_9.71	177.0611	pHILIC	0	0	0	0	0
355.0464_9.64	355.0464	pHILIC	Cyclovariegatin	C18H10O8	NA	HMDB29682	NA
436.0118_9.55	436.0118	pHILIC	0	NA	0	0	NA
843.5206_9.55	843.5206	pHILIC	0	0	0	0	0
499.9834_9.54	499.9834	pHILIC	0	0	0	0	0
244.9539_9.5	244.9539	pHILIC	Tetraammine palladium(II) chloride	Cl2H12N4Pd	NA	NA	NA
286.9764_9.43	286.9764	pHILIC	0	0	0	0	0
120.9662_9.42	120.9662	pHILIC	Sodium phosphate (Na(H2PO4))	H2NaO4P	NA	NA	NA
147.0764_9.38	147.0764	pHILIC	L-Glutamine	C5H10N2O3	C00064	HMDB00641	1
802.6384_9.33	802.6384	pHILIC	0	0	0	0	0
680.6928_9.29	680.6928	pHILIC	0	0	0	0	0
372.8293_9.19	372.8293	pHILIC	0	0	0	0	0
138.9383_9.16	138.9383	pHILIC	NA	NA	NA	NA	NA
136.9403_9.16	136.9403	pHILIC	Potassium phosphate (K(H2PO4))	H2KO4P	NA	NA	NA
424.2821_9.02	424.2821	pHILIC	0	0	0	0	0
453.1671_8.99	453.1671	pHILIC	0	NA	0	0	NA
90.055_8.91	90.055	pHILIC	L-Alanine	C3H7NO2	C00041	HMDB00161	1
288.2029_8.86	288.2029	pHILIC	0	0	0	0	0
234.1335_8.85	234.1335	pHILIC	0	0	0	0	0
175.1077_8.85	175.1077	pHILIC	C7H14N2O3	C7H14N2O3	NA	NA	4
127.0502_8.82	127.0502	pHILIC	4-Imidazoleacetic acid	C5H6N2O2	C02835	HMDB02024	1
133.0688_8.8	133.0688	pHILIC	NA	NA	NA	NA	NA
126.0549_8.78	126.0549	pHILIC	0	0	0	0	0
218.1386_8.76	218.1386	pHILIC	C3:0 AC (Propionylcarnitine)	C10H19NO4	C03017	HMDB00824	1
180.0688_8.75	180.0688	pHILIC	0	0	0	0	0
190.0903_8.75	190.0903	pHILIC	0	0	0	0	0
190.1073_8.75	190.1073	pHILIC	0	0	0	0	0
261.1444_8.74	261.1444	pHILIC	gamma-glutamyl-L-isoleucine |gamma-glutamyl-L-leucine	C11H20N2O5	NA	HMDB11170|HMDB11171	1
129.0659_8.74	129.0659	pHILIC	Dihydrothymine	C5H8N2O2	C00906	HMDB00079	1
238.1073_8.74	238.1073	pHILIC	0	0	0	0	0
130.05_8.73	130.05	pHILIC	L-Glutamine	NA	C00064	HMDB00641	NA
212.1393_8.72	212.1393	pHILIC	0	0	0	0	0
283.1284_8.67	283.1284	pHILIC	0	0	0	0	0
109.0761_8.65	109.0761	pHILIC	0	0	0	0	0
148.0427_8.62	148.0427	pHILIC	C5H9NO2S	C5H9NO2S	NA	NA	4
203.139_8.62	203.139	pHILIC	N-acetyl-isoputreanine	C9H18N2O3	NA	NA	3
195.0377_8.6	195.0377	pHILIC	0	0	0	0	0
162.1125_8.6	162.1125	pHILIC	C7H15NO3	C7H15NO3	NA	NA	4
147.0223_8.59	147.0223	pHILIC	C4H6O2N2S	C4H6N2O2S	NA	NA	4
144.0655_8.58	144.0655	pHILIC	Hexosamine	C6H9NO3	NA	NA	NA
152.0819_8.57	152.0819	pHILIC	0	0	0	0	0
226.1186_8.56	226.1186	pHILIC	C10H15N3O3	C10H15N3O3	NA	NA	4
344.1338_8.56	344.1338	pHILIC	N-(1-Deoxy-1-fructosyl)tyrosine	C15H21NO8	NA	HMDB37845	3
232.1179_8.53	232.1179	pHILIC	0	0	0	0	0
208.1181_8.52	208.1181	pHILIC	0	0	0	0	0
215.1389_8.49	215.1389	pHILIC	0	C10H18N2O3	0	0	NA
111.0442_8.49	111.0442	pHILIC	0	0	0	0	0
154.0975_8.48	154.0975	pHILIC	0	0	0	0	0
140.1184_8.47	140.1184	pHILIC	0	0	0	0	0
189.1234_8.46	189.1234	pHILIC	N-epsilon-acetyl-L-lysine	C8H16N2O3	C02727	HMDB00206	1
248.1492_8.43	248.1492	pHILIC	C4:0,OH AC (Hydroxybutyrylcarnitine)	C11H21NO5	NA	HMDB13127	2
255.145_8.38	255.145	pHILIC	0	0	0	0	0
786.6004_8.38	786.6004	pHILIC	0	0	0	0	0
231.134_8.37	231.134	pHILIC	0	0	0	0	0
182.0482_8.36	182.0482	pHILIC	Methionine sulfone	C5H11NO4S	NA	HMDB62174	3
815.6986_8.36	815.6986	pHILIC	0	0	0	0	0
187.0714_8.33	187.0714	pHILIC	0	0	0	0	0
185.0921_8.32	185.0921	pHILIC	0	0	0	0	0
247.1288_8.32	247.1288	pHILIC	gamma-glutamylvaline	C10H18N2O5	NA	HMDB11172	3
241.1544_8.3	241.1544	pHILIC	N,N-dimethyl-pro-pro	C12H20N2O3	NA	NA	3
161.1284_8.28	161.1284	pHILIC	C7H16N2O2(1)	C7H16N2O2	NA	NA	4
199.1077_8.27	199.1077	pHILIC	0	0	0	0	0
786.6001_8.25	786.6001	pHILIC	0	0	0	0	0
174.1125_8.24	174.1125	pHILIC	0	0	0	0	0
220.1179_8.22	220.1179	pHILIC	Pantothenic acid (Vitamin B5)	C9H17NO5	C00864	HMDB00210	1
145.0495_8.18	145.0495	pHILIC	L-Acetylcarnitine	C6H8O4	C02571	HMDB00201	NA
86.0601_8.18	86.0601	pHILIC	0	0	0	0	0
85.0284_8.18	85.0284	pHILIC	0	C4H4O2	0	0	NA
280.1389_8.13	280.1389	pHILIC	N-(1-Deoxy-1-fructosyl)valine	C11H21NO7	NA	HMDB37844	3
302.1209_8.12	302.1209	pHILIC	0	0	0	0	0
229.1546_8.12	229.1546	pHILIC	C11H20N2O3	C11H20N2O3	NA	NA	4
145.0972_8.1	145.0972	pHILIC	0	0	0	0	0
188.1281_8.09	188.1281	pHILIC	C9H17NO3	C9H17NO3	NA	NA	4
143.0815_8.07	143.0815	pHILIC	Ectoine	C6H10N2O2	C06231	NA	1
211.0689_8.05	211.0689	pHILIC	S-2-(Boronoethyl)-L-Cysteine	C5H13BNO5S	NA	NA	NA
194.0478_8.02	194.0478	pHILIC	0	0	0	0	0
262.1648_8.02	262.1648	pHILIC	0	0	0	0	0
237.0869_8.01	237.0869	pHILIC	C11H12N2O4	C11H12N2O4	NA	NA	4
469.0787_7.99	469.0787	pHILIC	0	0	0	0	0
618.3847_7.99	618.3847	pHILIC	0	0	0	0	0
258.111_7.97	258.111	pHILIC	Glycerophosphocholine	C8H20NO6P	C00670	HMDB00086	1
227.139_7.97	227.139	pHILIC	C11H18N2O3	C11H18N2O3	NA	NA	4
786.6003_7.96	786.6003	pHILIC	0	0	0	0	0
104.0706_7.96	104.0706	pHILIC	Aminobutyrate|Aminoisobutyrate|Dimethylglycine(2)	C4H9NO2	C02261|C05145|C01026	HMDB00650|HMDB03911|HMDB00092	2
403.0138_7.95	403.0138	pHILIC	0	0	0	0	0
497.0715_7.95	497.0715	pHILIC	0	0	0	0	0
213.1233_7.94	213.1233	pHILIC	NA	NA	NA	NA	NA
255.095_7.93	255.095	pHILIC	Nicotinamide riboside	C11H14N2O5	C03150	HMDB00855	2
487.0893_7.93	487.0893	pHILIC	0	0	0	0	0
107.0492_7.92	107.0492	pHILIC	0	0	0	0	0
230.1135_7.91	230.1135	pHILIC	C9H15N3O4	C9H15N3O4	NA	NA	4
263.0736_7.9	263.0736	pHILIC	Unknown_pHILIC_263.0732_7.6	C8H15NaO8	NA	NA	NA
391.1017_7.89	391.1017	pHILIC	0	0	0	0	0
786.6_7.89	786.6	pHILIC	0	0	0	0	0
137.0597_7.89	137.0597	pHILIC	NA	NA	NA	NA	NA
369.129_7.87	369.129	pHILIC	0	0	0	0	0
288.0947_7.85	288.0947	pHILIC	0	0	0	0	0
409.112_7.85	409.112	pHILIC	0	0	0	0	0
295.058_7.84	295.058	pHILIC	C15H12O5_pos	NA	NA	NA	NA
345.1435_7.83	345.1435	pHILIC	0	0	0	0	0
194.0481_7.83	194.0481	pHILIC	0	0	0	0	0
156.0655_7.83	156.0655	pHILIC	0	0	0	0	0
322.1872_7.83	322.1872	pHILIC	0	0	0	0	0
307.0262_7.83	307.0262	pHILIC	NA	NA	NA	NA	NA
403.0138_7.82	403.0138	pHILIC	0	0	0	0	0
192.1019_7.82	192.1019	pHILIC	0	0	0	0	0
198.0254_7.82	198.0254	pHILIC	0	0	0	0	0
209.1284_7.81	209.1284	pHILIC	0	0	0	0	0
239.0913_7.81	239.0913	pHILIC	0	0	0	0	0
208.0605_7.8	208.0605	pHILIC	0	0	0	0	0
190.1073_7.8	190.1073	pHILIC	0	0	0	0	0
302.0707_7.8	302.0707	pHILIC	Citrulline	C10H13N4O5S	C00327	HMDB00904	NA
128.0706_7.8	128.0706	pHILIC	0	0	0	0	0
263.1302_7.79	263.1302	pHILIC	0	0	0	0	0
239.1028_7.78	239.1028	pHILIC	0	0	0	0	0
362.1702_7.78	362.1702	pHILIC	0	0	0	0	0
85.0284_7.78	85.0284	pHILIC	NA	NA	NA	NA	NA
205.082_7.77	205.082	pHILIC	0	0	0	0	0
385.148_7.76	385.148	pHILIC	0	0	0	0	0
348.0689_7.76	348.0689	pHILIC	0	0	0	0	0
146.0813_7.76	146.0813	pHILIC	Butyrylglycine|Isobutyrylglycine	C6H11NO3	NA	HMDB00808	3
168.0656_7.75	168.0656	pHILIC	0	0	0	0	0
147.0845_7.75	147.0845	pHILIC	0	0	0	0	0
175.1078_7.75	175.1078	pHILIC	C7H14N2O3	C7H14N2O3	NA	NA	4
266.1498_7.74	266.1498	pHILIC	0	0	0	0	0
158.0812_7.74	158.0812	pHILIC	0	0	0	0	0
390.1171_7.73	390.1171	pHILIC	C14H21NO10	C14H21NO10	NA	NA	4
277.1005_7.72	277.1005	pHILIC	0	0	0	0	0
269.1607_7.7	269.1607	pHILIC	0	0	0	0	0
265.1158_7.69	265.1158	pHILIC	Alpha-N-Phenylacetyl-L-glutamine	C13H16N2O4	C04148	HMDB06344	2.5
161.1001_7.68	161.1001	pHILIC	0	0	0	0	0
241.1182_7.67	241.1182	pHILIC	0	0	0	0	0
211.0688_7.66	211.0688	pHILIC	S-2-(Boronoethyl)-L-Cysteine	C5H13BNO5S	NA	NA	NA
168.0655_7.62	168.0655	pHILIC	0	0	0	0	0
159.0765_7.57	159.0765	pHILIC	0	0	0	0	0
212.1027_7.57	212.1027	pHILIC	N-acetyl-methylhistidine	C9H13N3O3	NA	HMDB0240340	3
203.1026_7.55	203.1026	pHILIC	0	0	0	0	0
246.1448_7.55	246.1448	pHILIC	NA	NA	NA	NA	NA
200.0917_7.52	200.0917	pHILIC	0	0	0	0	0
98.9842_7.51	98.9842	pHILIC	0	0	0	0	0
174.1125_7.5	174.1125	pHILIC	0	0	0	0	0
72.0808_7.48	72.0808	pHILIC	Hexosamine	C4H9N	NA	NA	NA
782.569_7.42	782.569	pHILIC	0	0	0	0	0
168.0655_7.38	168.0655	pHILIC	0	0	0	0	0
258.1699_7.38	258.1699	pHILIC	C6:1 AC (Hexenoylcarnitine)	C13H23NO4	NA	HMDB13161	2
148.0968_7.37	148.0968	pHILIC	Hydroxy-isoleucine|Hydroxy-leucine	C6H13NO3	NA	NA	2.5
259.1288_7.34	259.1288	pHILIC	0	0	0	0	0
260.1603_7.29	260.1603	pHILIC	0	0	0	0	0
203.1025_7.28	203.1025	pHILIC	0	0	0	0	0
218.1386_7.27	218.1386	pHILIC	C3:0 AC (Propionylcarnitine)	C10H19NO4	C03017	HMDB00824	1
314.1617_7.2	314.1617	pHILIC	C16H19N5O2	C16H19N5O2	NA	NA	4
229.1546_7.19	229.1546	pHILIC	C11H20N2O3	C11H20N2O3	NA	NA	4
391.9603_7.16	391.9603	pHILIC	0	0	0	0	0
241.1545_7.11	241.1545	pHILIC	Pirbuterol|Pirbuterol	C12H20N2O3	C07807|	HMDB15407|	NA
179.1542_7.11	179.1542	pHILIC	0	0	0	0	0
126.055_7.11	126.055	pHILIC	0	0	0	0	0
98.9842_7.06	98.9842	pHILIC	0	0	0	0	0
227.1389_7.06	227.1389	pHILIC	C11H18N2O3	C11H18N2O3	NA	NA	4
133.0318_7.06	133.0318	pHILIC	NA	NA	NA	NA	NA
810.6005_7.05	810.6005	pHILIC	0	0	0	0	0
223.1077_7.03	223.1077	pHILIC	C11H14N2O3	C11H14N2O3	NA	NA	4
276.1804_7.02	276.1804	pHILIC	C6:0,OH AC (Hydroxyhexanoycarnitine)	C13H25NO5	NA	HMDB13131	2
259.1287_7.01	259.1287	pHILIC	0	0	0	0	0
787.6681_7.01	787.6681	pHILIC	SM(40:1)	NA	0	0	NA
204.0849_7	204.0849	pHILIC	0	0	0	0	0
175.144_6.99	175.144	pHILIC	0	0	0	0	0
267.1226_6.97	267.1226	pHILIC	0	0	0	0	0
301.1281_6.92	301.1281	pHILIC	0	0	0	0	0
694.4644_6.9	694.4644	pHILIC	0	0	0	0	0
782.5689_6.88	782.5689	pHILIC	0	0	0	0	0
104.107_6.84	104.107	pHILIC	Choline	C5H13NO	C00114	HMDB00097	1
230.1862_6.83	230.1862	pHILIC	0	0	0	0	0
214.1073_6.77	214.1073	pHILIC	0	0	0	0	0
144.102_6.76	144.102	pHILIC	Proline betaine	C7H13NO2	C10172	HMDB04827	1
144.0656_6.72	144.0656	pHILIC	Hexosamine	NA	NA	NA	NA
233.1576_6.7	233.1576	pHILIC	0	0	0	0	0
232.1543_6.7	232.1543	pHILIC	C4:0 AC (Butyrylcarnitine|Isobutyryl-L-carnitine)	C11H21NO4	C02862	HMDB02013	2
265.1158_6.69	265.1158	pHILIC	Alpha-N-Phenylacetyl-L-glutamine	C13H16N2O4	C04148	HMDB06344	2.5
118.0651_6.69	118.0651	pHILIC	Tryptophan betaine(2)	NA	C09213	HMDB61115	NA
434.191_6.69	434.191	pHILIC	0	0	0	0	0
359.1857_6.69	359.1857	pHILIC	0	0	0	0	0
145.1336_6.68	145.1336	pHILIC	0	0	0	0	0
211.1077_6.68	211.1077	pHILIC	0	0	0	0	0
130.0863_6.68	130.0863	pHILIC	N-methylproline	C6H11NO2	NA	NA	3
162.1277_6.59	162.1277	pHILIC	0	0	0	0	0
243.074_6.54	243.074	pHILIC	0	0	0	0	0
221.092_6.53	221.092	pHILIC	Oxindolylalanine	C11H12N2O3	NA	NA	3
158.0601_6.49	158.0601	pHILIC	0	0	0	0	0
414.2999_6.48	414.2999	pHILIC	0	0	0	0	0
304.2117_6.46	304.2117	pHILIC	C8:0,OH AC (Hydroxyoctanoyl carnitine)	C15H29NO5	NA	HMDB61634	2
196.108_6.44	196.108	pHILIC	0	0	0	0	0
330.2272_6.42	330.2272	pHILIC	0	C17H31NO5	0	0	NA
148.0968_6.41	148.0968	pHILIC	N1-Methyl-2-pyridone-5-carboxamide	C6H13NO3	NA	HMDB04193	3
170.0811_6.38	170.0811	pHILIC	Hydroxydopamine	C8H11NO3	NA	HMDB04817	1
133.108_6.38	133.108	pHILIC	0	0	0	0	0
132.102_6.38	132.102	pHILIC	L-Isoleucine|L-Leucine	C6H13NO2	C00407|C00123	HMDB00172|HMDB00687	1
85.0283_6.37	85.0283	pHILIC	NA	NA	NA	NA	NA
253.0558_6.37	253.0558	pHILIC	0	0	0	0	0
810.6008_6.32	810.6008	pHILIC	Lipids PC(38:4)(2)	C46H84NO8P	NA	NA	NA
183.1128_6.29	183.1128	pHILIC	0	0	0	0	0
231.1339_6.29	231.1339	pHILIC	Hydroxyprolyl-Valine|Valyl-Hydroxyproline	C10H18N2O4	NA	HMDB28876|HMDB29128	3
280.1542_6.26	280.1542	pHILIC	C8:4 AC (Phenylacetylcarnitine)	C15H21NO4	NA	NA	2
260.1241_6.23	260.1241	pHILIC	0	0	0	0	0
258.1699_6.23	258.1699	pHILIC	C6:1 AC (Hexenoylcarnitine)	C13H23NO4	NA	HMDB13161	2
192.1018_6.21	192.1018	pHILIC	0	0	0	0	0
210.05_6.21	210.05	pHILIC	0	0	0	0	0
332.2429_6.2	332.2429	pHILIC	C10:0,OH AC (Hydroxydecanoyl carnitine)	C17H33NO5	NA	HMDB61636	2
107.0491_6.19	107.0491	pHILIC	0	0	0	0	0
220.108_6.18	220.108	pHILIC	0	0	0	0	0
808.5823_6.17	808.5823	pHILIC	0	0	0	0	0
810.601_6.05	810.601	pHILIC	Lipids PC(38:4)(2)	C46H84NO8P	NA	NA	NA
810.6009_5.96	810.6009	pHILIC	Lipids PC(38:4)(2)	C46H84NO8P	NA	NA	NA
508.3755_5.95	508.3755	pHILIC	LysoPC(P-18:0)	C26H54NO6P	C04230	HMDB13122	2
510.3915_5.94	510.3915	pHILIC	0	0	0	0	0
388.3056_5.93	388.3056	pHILIC	C14:0,OH AC (Hydroxy-myristoylcarnitine)	C21H41NO5	NA	HMDB13166	2
494.3242_5.92	494.3242	pHILIC	LysoPC(16:1)	C24H48NO7P	C04230	HMDB10383	2
98.9842_5.91	98.9842	pHILIC	0	0	0	0	0
542.3221_5.87	542.3221	pHILIC	LysoPC(20:5)	C28H48NO7P	C04230	HMDB10397	2
412.3055_5.85	412.3055	pHILIC	C16:2,OH AC (Hydroxy-hexadecadienoylcarnitine)	C23H41NO5	NA	HMDB13335	2
402.2332_5.85	402.2332	pHILIC	C16H35NO10	C16H35NO10	NA	NA	4
416.3368_5.84	416.3368	pHILIC	0	0	0	0	0
773.6523_5.84	773.6523	pHILIC	0	0	0	0	0
414.3211_5.83	414.3211	pHILIC	C16:1,OH AC (Hydroxyhexadecenoyl carnitine)	C23H43NO5	NA	HMDB13333	2
548.3703_5.83	548.3703	pHILIC	NA	NA	NA	NA	NA
323.1712_5.82	323.1712	pHILIC	Butyl (S)-3-hydroxybutyrate glucoside	C14H26O8	NA	HMDB31694	NA
274.2012_5.82	274.2012	pHILIC	C7:0 AC (Heptanoylcarnitine)	C14H27NO4	NA	HMDB13238	1
550.3866_5.8	550.3866	pHILIC	LysoPC(20:1)	C28H56NO7P	C04230	HMDB10391	2
552.4024_5.8	552.4024	pHILIC	0	0	0	0	0
146.1175_5.79	146.1175	pHILIC	0	0	0	0	0
308.1855_5.78	308.1855	pHILIC	0	0	0	0	0
251.1277_5.74	251.1277	pHILIC	0	0	0	0	0
480.3447_5.72	480.3447	pHILIC	LysoPC(P-16:0)	C24H50NO6P	C04230	HMDB10407	2
482.3239_5.7	482.3239	pHILIC	LysoPE(18:0)	C23H48NO7P	NA	HMDB11129	2
689.5212_5.69	689.5212	pHILIC	0	0	0	0	0
502.2926_5.63	502.2926	pHILIC	LysoPE(20:4)	C25H46NO7P	NA	HMDB11487	2
526.2926_5.62	526.2926	pHILIC	LysoPE(22:6)	C27H44NO7P	NA	HMDB11496	2
386.2899_5.61	386.2899	pHILIC	C14:1,OH AC (Hydroxy-tetradecenoylcarnitine)	C21H39NO5	NA	HMDB13330	2
225.1233_5.6	225.1233	pHILIC	0	0	0	0	0
310.176_5.59	310.176	pHILIC	C15H23N3O4	C15H23N3O4	NA	NA	4
302.2325_5.59	302.2325	pHILIC	C9:0 AC (Nonanoylcarnitine)	C16H31NO4	NA	HMDB13288	2
328.2481_5.58	328.2481	pHILIC	0	0	0	0	0
124.9998_5.56	124.9998	pHILIC	Phosphonoacetaldehyde	NA	NA	NA	NA
717.5898_5.55	717.5898	pHILIC	0	0	0	0	0
438.2976_5.53	438.2976	pHILIC	0	0	0	0	0
162.1277_5.52	162.1277	pHILIC	0	0	0	0	0
88.1121_5.51	88.1121	pHILIC	0	0	0	0	0
781.6203_5.5	781.6203	pHILIC	0	0	0	0	0
140.0108_5.5	140.0108	pHILIC	0	0	0	0	0
677.5574_5.5	677.5574	pHILIC	0	0	0	0	0
815.6987_5.46	815.6987	pHILIC	SM(42:1)	NA	0	0	NA
829.7143_5.45	829.7143	pHILIC	0	0	0	0	0
841.7144_5.44	841.7144	pHILIC	0	0	0	0	0
368.2794_5.44	368.2794	pHILIC	C14:2 AC (Tetradecadiencarnitine)	C21H37NO4	NA	HMDB13331	2
372.3107_5.44	372.3107	pHILIC	C14:0 AC (Tetradecanoylcarnitine)	C21H41NO4	NA	HMDB05066	1
733.6191_5.43	733.6191	pHILIC	SM(26:0)	NA	0	0	NA
246.1082_5.43	246.1082	pHILIC	0	0	0	0	0
148.112_5.43	148.112	pHILIC	C11H16O2N2	NA	NA	NA	NA
370.295_5.41	370.295	pHILIC	C14:1 AC (Tetradecenoylcarnitine)	C21H39NO4	NA	HMDB02014	2
727.5627_5.38	727.5627	pHILIC	0	0	0	0	0
812.5434_5.38	812.5434	pHILIC	0	0	0	0	0
398.3262_5.37	398.3262	pHILIC	C16:1 AC (Hexadecenoyl carnitine)	C23H43NO4	NA	HMDB06317	2
422.3263_5.36	422.3263	pHILIC	0	0	0	0	0
424.3419_5.34	424.3419	pHILIC	C18:2 AC (Linoleyl carnitine)	C25H45NO4	NA	HMDB06461	2
331.1648_5.32	331.1648	pHILIC	C18H22N2O4	C18H22N2O4	NA	NA	4
386.3263_5.29	386.3263	pHILIC	0	0	0	0	0
551.5037_5.26	551.5037	pHILIC	0	0	0	0	0
835.533_5.24	835.533	pHILIC	0	0	0	0	0
549.4879_5.24	549.4879	pHILIC	0	0	0	0	0
854.5734_5.24	854.5734	pHILIC	Lipids PC(42:10)	C50H80NO8P	0	0	NA
472.3419_5.23	472.3419	pHILIC	0	0	0	0	0
575.5032_5.22	575.5032	pHILIC	0	0	0	0	0
863.5626_5.2	863.5626	pHILIC	0	0	0	0	0
704.4489_5.2	704.4489	pHILIC	0	0	0	0	0
263.1391_5.18	263.1391	pHILIC	Prolylphenylalanine	C14H18N2O3	NA	HMDB11179	2
540.4989_5.16	540.4989	pHILIC	0	0	0	0	0
859.5316_5.14	859.5316	pHILIC	0	0	0	0	0
829.6794_5.12	829.6794	pHILIC	0	0	0	0	0
144.0808_5.09	144.0808	pHILIC	L-Phenylalanine	C10H9N	C00079	HMDB00159	NA
146.06_5.06	146.06	pHILIC	L-Tryptophan	C9H7NO	C00078	HMDB00929	NA
790.5584_5.06	790.5584	pHILIC	0	0	0	0	0
720.4805_5.05	720.4805	pHILIC	0	0	0	0	0
305.1971_5.05	305.1971	pHILIC	0	0	0	0	0
414.3001_5.03	414.3001	pHILIC	0	0	0	0	0
678.5059_5	678.5059	pHILIC	Lipids PC(28:0)	C36H72NO8P	0	0	NA
263.1754_4.99	263.1754	pHILIC	0	0	0	0	0
692.5582_4.97	692.5582	pHILIC	0	0	0	0	0
704.5222_4.96	704.5222	pHILIC	0	0	0	0	0
720.5542_4.96	720.5542	pHILIC	Lipids PC(31:0)	NA	0	0	NA
174.055_4.95	174.055	pHILIC	0	0	0	0	0
718.5377_4.94	718.5377	pHILIC	0	0	0	0	0
748.5828_4.94	748.5828	pHILIC	0	0	0	0	0
816.5747_4.94	816.5747	pHILIC	0	0	0	0	0
744.5548_4.92	744.5548	pHILIC	Lipids PC(33:2)	C41H78NO8P	NA	NA	NA
746.5702_4.92	746.5702	pHILIC	Lipids PC(33:1)	NA	NA	NA	NA
746.6065_4.91	746.6065	pHILIC	0	0	0	0	0
760.5839_4.91	760.5839	pHILIC	PC(34:1)	NA	0	0	NA
774.6009_4.89	774.6009	pHILIC	PC(35:1)	NA	0	0	NA
772.6204_4.88	772.6204	pHILIC	0	0	0	0	0
232.1074_4.86	232.1074	pHILIC	C12H13N3O2	C12H13N3O2	NA	NA	4
798.5999_4.86	798.5999	pHILIC	0	0	0	0	0
812.6155_4.85	812.6155	pHILIC	PC(38:3)	NA	0	0	NA
768.5547_4.84	768.5547	pHILIC	Lipids PC(35:4)(1)	C43H78NO8P	NA	NA	NA
140.0108_4.84	140.0108	pHILIC	0	0	0	0	0
802.5359_4.84	802.5359	pHILIC	0	0	0	0	0
768.5902_4.84	768.5902	pHILIC	PC(36:3)	NA	0	0	NA
706.538_4.83	706.538	pHILIC	Lipids PC(30:0)	C38H76NO8P	0	0	NA
796.5862_4.82	796.5862	pHILIC	Lipids PC(35:4)	NA	0	0	NA
728.5209_4.82	728.5209	pHILIC	0	0	0	0	0
720.5545_4.82	720.5545	pHILIC	Lipids PC(31:0)	C39H78NO8P	0	0	NA
824.6169_4.81	824.6169	pHILIC	0	0	0	0	0
836.6147_4.81	836.6147	pHILIC	0	0	0	0	0
864.6452_4.8	864.6452	pHILIC	0	0	0	0	0
764.5596_4.8	764.5596	pHILIC	Lipids PC(P-36:5)(2)	C44H78NO7P	NA	NA	NA
822.6376_4.8	822.6376	pHILIC	PC(40:4)	NA	0	0	NA
734.5696_4.8	734.5696	pHILIC	Lipids PC(32:2)	C40H80NO8P	NA	NA	NA
824.6519_4.79	824.6519	pHILIC	PC(40:3)	NA	0	0	NA
766.5746_4.79	766.5746	pHILIC	Lipids PC(P-36:4)	NA	0	0	NA
748.5823_4.78	748.5823	pHILIC	0	0	0	0	0
850.6668_4.78	850.6668	pHILIC	Lipids PC(P-42:5)	NA	NA	NA	NA
730.5379_4.77	730.5379	pHILIC	PC(32:2)	NA	0	0	NA
790.5732_4.76	790.5732	pHILIC	Lipids PC(P-38:6)	NA	NA	NA	NA
746.6067_4.75	746.6067	pHILIC	0	0	0	0	0
756.554_4.75	756.554	pHILIC	Lipids PC(34:3)	C42H78NO8P	NA	NA	NA
124.9998_4.73	124.9998	pHILIC	Phosphonoacetaldehyde	C2H5O4P	NA	NA	NA
193.0974_4.72	193.0974	pHILIC	0	0	0	0	0
772.6204_4.7	772.6204	pHILIC	0	0	0	0	0
800.6159_4.69	800.6159	pHILIC	0	0	0	0	0
798.5999_4.69	798.5999	pHILIC	0	0	0	0	0
742.575_4.68	742.575	pHILIC	Lipids PC(P-34:2)	C42H80NO7P	NA	NA	NA
812.6159_4.68	812.6159	pHILIC	PC(38:3)	NA	0	0	NA
842.6603_4.67	842.6603	pHILIC	0	0	0	0	0
804.5525_4.66	804.5525	pHILIC	0	0	0	0	0
796.5862_4.66	796.5862	pHILIC	Lipids PC(35:4)	NA	0	0	NA
820.5857_4.63	820.5857	pHILIC	0	0	0	0	0
794.6059_4.63	794.6059	pHILIC	0	0	0	0	0
814.5593_4.63	814.5593	pHILIC	0	0	0	0	0
820.6219_4.63	820.6219	pHILIC	0	0	0	0	0
842.5895_4.62	842.5895	pHILIC	0	0	0	0	0
830.5678_4.61	830.5678	pHILIC	0	0	0	0	0
766.5744_4.61	766.5744	pHILIC	Lipids PC(P-36:4)	NA	0	0	NA
852.6817_4.6	852.6817	pHILIC	0	0	0	0	0
816.5739_4.6	816.5739	pHILIC	0	0	0	0	0
818.6065_4.6	818.6065	pHILIC	Lipids PC(P-40:6)	NA	NA	NA	NA
878.699_4.59	878.699	pHILIC	Lipids PC(O-44:5)	NA	0	0	NA
190.0497_4.57	190.0497	pHILIC	Kynurenic acid	C10H7NO3	C01717	HMDB00715	1
876.6842_4.56	876.6842	pHILIC	Lipids PC(O-44:6)	C52H94NO7P	0	0	NA
716.5224_4.5	716.5224	pHILIC	Lipids PE(34:2)	C39H74NO8P	NA	NA	NA
702.5436_4.49	702.5436	pHILIC	0	0	0	0	0
231.1703_4.49	231.1703	pHILIC	C11H22N2O3(1)	C11H22N2O3	NA	NA	4
190.0497_4.47	190.0497	pHILIC	Kynurenic acid	C10H7NO3	C01717	HMDB00715	1
603.5351_4.47	603.5351	pHILIC	0	0	0	0	0
188.1281_4.46	188.1281	pHILIC	C9H17NO3(1)	C9H17NO3	NA	NA	4
814.5365_4.44	814.5365	pHILIC	0	0	0	0	0
814.5593_4.43	814.5593	pHILIC	0	0	0	0	0
720.5538_4.43	720.5538	pHILIC	Lipids PC(31:0)	C39H78NO8P	0	0	NA
778.539_4.41	778.539	pHILIC	Lipids PC(36:6)	NA	NA	NA	NA
734.5696_4.41	734.5696	pHILIC	Lipids PC(32:2)	C40H80NO8P	NA	NA	NA
794.5678_4.4	794.5678	pHILIC	0	0	0	0	0
748.5823_4.39	748.5823	pHILIC	0	0	0	0	0
780.5901_4.34	780.5901	pHILIC	Lipids PE(P-40:4)	NA	0	0	NA
724.5273_4.34	724.5273	pHILIC	Lipids PE(P-36:4)	NA	NA	NA	NA
772.5847_4.28	772.5847	pHILIC	Lipids PC(35:2)	C43H82NO8P	NA	NA	NA
854.5678_4.23	854.5678	pHILIC	Lipids PC(42:10)	C50H80NO8P	0	0	NA
752.5587_4.21	752.5587	pHILIC	Lipids PE(P-38:4)	NA	NA	NA	NA
862.6257_4.08	862.6257	pHILIC	Galabiosylceramide (d18:1/16:0)|Lactosylceramide (d18:1/16:0)	C46H87NO13	C06126|C01290	HMDB04833|HMDB06750	NA
563.4282_4.07	563.4282	pHILIC	NA	NA	NA	NA	NA
139.0866_3.95	139.0866	pHILIC	0	0	0	0	0
786.5041_3.94	786.5041	pHILIC	0	0	0	0	0
271.2015_3.92	271.2015	pHILIC	0	0	0	0	0
179.1542_3.87	179.1542	pHILIC	0	0	0	0	0
163.1481_3.79	163.1481	pHILIC	0	0	0	0	0
180.0878_3.75	180.0878	pHILIC	NA	NA	NA	NA	NA
151.0866_3.74	151.0866	pHILIC	0	0	0	0	0
726.5412_3.71	726.5412	pHILIC	0	0	0	0	0
182.1036_3.69	182.1036	pHILIC	Hypoxanthine	C7H11N5O	0	0	NA
716.5218_3.68	716.5218	pHILIC	Lipids PE(34:2)	C39H74NO8P	NA	NA	NA
790.537_3.58	790.537	pHILIC	0	0	0	0	0
312.1299_3.55	312.1299	pHILIC	N2,N2-Dimethylguanosine	C12H17N5O5	NA	HMDB04824	1
786.5044_3.46	786.5044	pHILIC	0	0	0	0	0
137.0458_3.46	137.0458	pHILIC	Hypoxanthine	C5H4N4O	C00262	HMDB00157	1
301.1181_3.38	301.1181	pHILIC	C16H16N2O4(2)	C16H16N2O4	NA	NA	4
257.1129_3.36	257.1129	pHILIC	C11H16N2O5	C11H16N2O5	NA	NA	4
192.1382_3.35	192.1382	pHILIC	0	0	0	0	0
109.1013_3.2	109.1013	pHILIC	0	0	0	0	0
249.1069_3.15	249.1069	pHILIC	0	0	0	0	0
181.0527_3.08	181.0527	pHILIC	Methylthioribose	C6H12O4S	C03089	HMDB01087	3
312.1298_3.07	312.1298	pHILIC	N2,N2-Dimethylguanosine	C12H17N5O5	NA	HMDB04824	1
193.1335_3.07	193.1335	pHILIC	0	0	0	0	0
228.1284_3.03	228.1284	pHILIC	Creatinine	C9H17N5S	C00791	HMDB00562	NA
561.4125_2.82	561.4125	pHILIC	0	0	0	0	0
315.1337_2.77	315.1337	pHILIC	0	0	0	0	0
750.5428_2.76	750.5428	pHILIC	Lipids PE(P-38:5)(2)	C43H76NO7P	NA	NA	NA
774.5423_2.67	774.5423	pHILIC	0	0	0	0	0
163.1481_2.65	163.1481	pHILIC	0	0	0	0	0
241.1798_2.63	241.1798	pHILIC	0	0	0	0	0
257.113_2.6	257.113	pHILIC	C11H16N2O5	C11H16N2O5	NA	NA	4
185.1172_2.53	185.1172	pHILIC	0	0	0	0	0
253.216_2.52	253.216	pHILIC	0	0	0	0	0
221.1535_2.51	221.1535	pHILIC	0	0	0	0	0
123.1168_2.46	123.1168	pHILIC	0	0	0	0	0
442.1607_2.45	442.1607	pHILIC	0	0	0	0	0
139.0866_2.42	139.0866	pHILIC	0	0	0	0	0
317.2685_2.41	317.2685	pHILIC	MG(15:0)	NA	0	0	NA
748.5268_2.36	748.5268	pHILIC	0	0	0	0	0
166.0863_2.34	166.0863	pHILIC	0	0	0	0	0
162.0549_2.27	162.0549	pHILIC	0	0	0	0	0
467.3725_2.23	467.3725	pHILIC	0	0	0	0	0
125.0597_2.23	125.0597	pHILIC	0	0	0	0	0
163.1481_2.21	163.1481	pHILIC	0	0	0	0	0
221.1535_2.2	221.1535	pHILIC	0	0	0	0	0
293.2108_2.13	293.2108	pHILIC	0	0	0	0	0
153.1274_2.13	153.1274	pHILIC	0	0	0	0	0
428.3732_2.06	428.3732	pHILIC	0	0	0	0	0
575.4669_1.99	575.4669	pHILIC	DG(15:0/18:4(6Z,9Z,12Z,15Z)/0:0)|DG(18:4(6Z,9Z,12Z,15Z)/15:0/0:0)|DG(15:0/0:0/18:4n3)	C36H62O5	||	HMDB07077|HMDB07329|HMDB56004	NA
87.0553_1.97	87.0553	pHILIC	0	0	0	0	0
183.1128_1.94	183.1128	pHILIC	0	0	0	0	0
127.0502_1.91	127.0502	pHILIC	0	0	0	0	0
114.055_1.9	114.055	pHILIC	0	0	0	0	0
812.6969_1.87	812.6969	pHILIC	0	0	0	0	0
280.2634_1.85	280.2634	pHILIC	0	0	0	0	0
151.1117_1.82	151.1117	pHILIC	0	0	0	0	0
134.0812_1.49	134.0812	pHILIC	0	0	0	0	0
316.2845_1.48	316.2845	pHILIC	0	0	0	0	0
153.091_1.46	153.091	pHILIC	0	0	0	0	0
183.1128_1.44	183.1128	pHILIC	0	0	0	0	0
415.2224_1.43	415.2224	pHILIC	0	0	0	0	0
316.2846_1.33	316.2846	pHILIC	0	0	0	0	0
150.0584_1.28	150.0584	pHILIC	L-Methionine|Penicillamine|Racemethionine|L-Methionine|Penicillamine|D-Methionine	C5H11NO2S	C00073|C07418|C01733|||	HMDB00696|HMDB14997|HMDB33951|||	NA
183.1128_1.18	183.1128	pHILIC	INDOLE-3-ACETIC ACID (D7, 98%)	C9H14N2O2	0	0	NA
577.5189_1.14	577.5189	pHILIC	0	0	0	0	0
315.1338_1.13	315.1338	pHILIC	0	0	0	0	0
122.0713_1.13	122.0713	pHILIC	0	0	0	0	0
193.0972_1.11	193.0972	pHILIC	0	0	0	0	0
143.0816_1.1	143.0816	pHILIC	0	0	0	0	0
223.1692_1.1	223.1692	pHILIC	0	0	0	0	0
130.0863_1.1	130.0863	pHILIC	0	0	0	0	0
152.0706_1.1	152.0706	pHILIC	0	0	0	0	0
96.0444_1.09	96.0444	pHILIC	0	0	0	0	0
251.2005_1.09	251.2005	pHILIC	0	0	0	0	0
171.1379_1.08	171.1379	pHILIC	0	0	0	0	0
435.3466_1.08	435.3466	pHILIC	3a,7a-Dihydroxycoprostanic acid|3a,7a,12a-Trihydroxy-5b-cholestan-26-al|[16]-Gingerol	C27H46O4	|C01301|	HMDB00359|HMDB03533|	NA
253.2525_1.08	253.2525	pHILIC	0	0	0	0	0
89.0597_1.08	89.0597	pHILIC	0	0	0	0	0
313.2736_1.08	313.2736	pHILIC	0	0	0	0	0
156.1383_1.08	156.1383	pHILIC	NA	NA	NA	NA	NA
163.1481_1.07	163.1481	pHILIC	0	0	0	0	0
126.0914_1.07	126.0914	pHILIC	0	0	0	0	0
175.0866_1.05	175.0866	pHILIC	NA	NA	NA	NA	NA
181.1335_1.03	181.1335	pHILIC	0	0	0	0	0
100.0757_1.03	100.0757	pHILIC	2-Piperidinone	C5H9NO	NA	HMDB11749	2
418.222_1.02	418.222	pHILIC	0	0	0	0	0
85.0285_0.99	85.0285	pHILIC	0	0	0	0	0
446.2956_0.99	446.2956	pHILIC	0	0	0	0	0
474.2483_0.98	474.2483	pHILIC	0	0	0	0	0
434.2442_0.98	434.2442	pHILIC	0	0	0	0	0
191.0815_0.97	191.0815	pHILIC	0	0	0	0	0
447.2125_0.96	447.2125	pHILIC	0	0	0	0	0
316.2847_0.96	316.2847	pHILIC	0	0	0	0	0
283.1177_0.95	283.1177	pHILIC	0	0	0	0	0
282.2791_0.95	282.2791	pHILIC	0	0	0	0	0
171.1015_0.95	171.1015	pHILIC	0	0	0	0	0
406.2336_0.95	406.2336	pHILIC	0	0	0	0	0
95.0855_0.95	95.0855	pHILIC	0	0	0	0	0
155.1066_0.94	155.1066	pHILIC	0	0	0	0	0
99.0441_0.94	99.0441	pHILIC	0	0	0	0	0
360.2381_0.94	360.2381	pHILIC	0	0	0	0	0
169.0859_0.94	169.0859	pHILIC	0	0	0	0	0
609.2578_0.94	609.2578	pHILIC	0	NA	0	0	NA
115.0754_0.94	115.0754	pHILIC	0	0	0	0	0
330.2275_0.94	330.2275	pHILIC	0	0	0	0	0
406.2799_0.94	406.2799	pHILIC	0	0	0	0	0
265.107_0.94	265.107	pHILIC	0	0	0	0	0
118.0651_0.94	118.0651	pHILIC	0	0	0	0	0
279.0933_0.93	279.0933	pHILIC	0	0	0	0	0
556.5297_0.93	556.5297	pHILIC	0	0	0	0	0
310.3104_0.93	310.3104	pHILIC	0	0	0	0	0
281.1019_0.93	281.1019	pHILIC	0	0	0	0	0
389.1865_0.93	389.1865	pHILIC	0	0	0	0	0
267.1227_0.93	267.1227	pHILIC	0	0	0	0	0
85.0284_0.93	85.0284	pHILIC	0	0	0	0	0
175.1481_0.93	175.1481	pHILIC	0	0	0	0	0
424.2442_0.93	424.2442	pHILIC	0	0	0	0	0
97.0285_0.92	97.0285	pHILIC	0	0	0	0	0
251.1852_0.92	251.1852	pHILIC	0	0	0	0	0
277.191_0.91	277.191	pHILIC	0	0	0	0	0
540.535_0.91	540.535	pHILIC	0	0	0	0	0
484.4724_0.91	484.4724	pHILIC	0	0	0	0	0
429.1904_0.9	429.1904	pHILIC	0	0	0	0	0
405.3008_1.11	405.3008	nHILIC	0	0	0	0	0
132.0818_2.7	132.0818	nHILIC	0	0	0	0	0
118.0298_2.69	118.0298	nHILIC	0	0	0	0	0
160.0403_2.46	160.0403	nHILIC	Indolecarboxylic acid	C9H7NO2	NA	HMDB02285	1
179.056_7.81	179.056	nHILIC	Glucose	C6H12O6	C00221	HMDB00122	1
159.0411_8.59	159.0411	nHILIC	0	0	0	0	0
174.0882_10.16	174.0882	nHILIC	Citrulline	C6H13N3O3	C00327	HMDB00904	1
231.0621_11.28	231.0621	nHILIC	0	0	0	0	0
146.0458_10.46	146.0458	nHILIC	L-Glutamic acid	C5H9NO4	C00025	HMDB00148	1
211.0975_8.57	211.0975	nHILIC	C11H16O4	C11H16O4	NA	NA	4
173.0567_8.24	173.0567	nHILIC	C6H10N2O4(2)	C6H10N2O4	NA	NA	4
169.0505_7.67	169.0505	nHILIC	DL-3,4-Dihydroxyphenyl glycol	C8H10O4	C05576	HMDB00318	2.5
219.0773_7.19	219.0773	nHILIC	Oxindolylalanine	C11H12N2O3	NA	NA	3
295.1201_7.05	295.1201	nHILIC	0	0	0	0	0
395.3892_0.91	395.3892	nHILIC	0	0	0	0	0
211.1703_0.91	211.1703	nHILIC	0	0	0	0	0
423.4204_0.92	423.4204	nHILIC	0	0	0	0	0
507.5141_0.92	507.5141	nHILIC	0	0	0	0	0
451.4516_0.94	451.4516	nHILIC	0	0	0	0	0
281.2483_0.95	281.2483	nHILIC	C18:1 FA (Oleic acid)	C18H34O2	C00712	HMDB00207	1
229.0538_0.94	229.0538	nHILIC	0	0	0	0	0
327.2327_0.95	327.2327	nHILIC	C22:6 FA (Docosahexaenoic acid)	NA	NA	NA	NA
283.2639_0.95	283.2639	nHILIC	C18:0 FA (Stearic acid)	C18H36O2	C01530	HMDB00827	2
369.1738_0.95	369.1738	nHILIC	Androsterone sulfate|Epiandrosterone sulfate|Androstenediol monosulfate	C19H30O5S	NA	HMDB02759|HMDB62657|	3
279.2327_0.95	279.2327	nHILIC	C18:2 FA (Linoleic acid)	C18H32O2	C01595	HMDB00673	2
233.1545_1.07	233.1545	nHILIC	0	0	0	0	0
411.3477_1.07	411.3477	nHILIC	NA	NA	NA	NA	NA
509.4571_1.09	509.4571	nHILIC	0	0	0	0	0
449.3632_1.09	449.3632	nHILIC	NA	NA	NA	NA	NA
551.4677_1.09	551.4677	nHILIC	DG(15:0/16:1(9Z)/0:0)|DG(16:1(9Z)/15:0/0:0)|DG(15:0/0:0/16:1n7)	C34H64O5	||	HMDB07070|HMDB07126|HMDB55988	NA
327.2538_1.08	327.2538	nHILIC	0	0	0	0	0
367.1582_0.94	367.1582	nHILIC	Dehydroisoandrosterone sulfate (DHEA-S)(1)	C19H28O5S	C04555	HMDB01032	2
313.2745_0.96	313.2745	nHILIC	0	0	0	0	0
307.264_0.94	307.264	nHILIC	0	0	0	0	0
479.4828_0.92	479.4828	nHILIC	0	0	0	0	0
337.311_0.92	337.311	nHILIC	0	0	0	0	0
323.2953_0.93	323.2953	nHILIC	0	0	0	0	0
746.5153_1.36	746.5153	nHILIC	Lipids PE(O-38:7)	C43H74NO7P	0	0	NA
762.5117_2.15	762.5117	nHILIC	0	0	0	0	0
515.3736_1.48	515.3736	nHILIC	22-Acetylpriverogenin B	NA	NA	HMDB34645	NA
439.3426_1.1	439.3426	nHILIC	0	C26H48O5	0	0	NA
595.4949_1.1	595.4949	nHILIC	Lipids	C36H68O6	NA	HMDB31089	NA
183.0662_1.71	183.0662	nHILIC	0	0	0	0	0
425.3633_1.1	425.3633	nHILIC	0	0	0	0	0
178.0543_1.85	178.0543	nHILIC	0	0	0	0	0
479.3375_1.89	479.3375	nHILIC	Brassinolide|24-Epibrassinolide	C28H48O6	C11049|	HMDB34081|HMDB41130	NA
134.0069_1.91	134.0069	nHILIC	0	0	0	0	0
573.4528_2.1	573.4528	nHILIC	DG(15:0/18:4(6Z,9Z,12Z,15Z)/0:0)|DG(18:4(6Z,9Z,12Z,15Z)/15:0/0:0)|DG(15:0/0:0/18:4n3)	C36H62O5	||	HMDB07077|HMDB07329|HMDB56004	NA
539.4313_2.34	539.4313	nHILIC	0	0	0	0	0
445.332_2.4	445.332	nHILIC	13'-Carboxy-gamma-tocopherol|(3beta,5alpha,6beta,7alpha,22E,24R)-Ergosta-8,22-diene-3,5,6,7-tetrol|(3beta,5alpha,6alpha,9alpha,22E,24R)-Ergosta-7,22-diene-3,5,6,9-tetrol|3,5,9-Trihydroxyergost-7-en-6-one|Secasterone|3-Dehydroteasterone|Diisodecyl phthalate	C28H46O4	||||||C14578	HMDB12557|HMDB32107|HMDB32123|HMDB32875|HMDB40999|HMDB41527|	NA
289.1291_2.5	289.1291	nHILIC	0	0	0	0	0
323.2226_2.48	323.2226	nHILIC	NA	NA	NA	NA	NA
129.0557_2.51	129.0557	nHILIC	0	0	0	0	0
405.3008_2.57	405.3008	nHILIC	MG(0:0/22:4(7Z,10Z,13Z,16Z)/0:0)|MG(22:4(7Z,10Z,13Z,16Z)/0:0/0:0)|[14]-Gingerol	NA	||	HMDB11554|HMDB11584|	NA
461.3269_2.42	461.3269	nHILIC	Dolichosterone|Polyporusterone F	C28H46O5	|	HMDB34336|HMDB38499	NA
203.0924_2.79	203.0924	nHILIC	0	0	0	0	0
161.0819_3	161.0819	nHILIC	0	0	0	0	0
208.0615_3.88	208.0615	nHILIC	C10H11NO4	C10H11NO4	NA	NA	4
294.0551_1.13	294.0551	nHILIC	0	0	0	0	0
313.2381_1.14	313.2381	nHILIC	C18:0,DC FA (Octadecanedicarboxylic acid)	C18H34O4	NA	HMDB00782	2
818.5943_3.97	818.5943	nHILIC	PS(18:0/20:0)	NA	C02737	HMDB10164	NA
744.5561_3.99	744.5561	nHILIC	0	0	0	0	0
172.0979_4.18	172.0979	nHILIC	N-Acetylleucine|N-Acetylisoleucine	C8H15NO3	|C02710	HMDB11756|HMDB61684	1
243.062_3.86	243.062	nHILIC	Uridine	C9H12N2O6	C00299	HMDB00296	1
790.543_4.37	790.543	nHILIC	0	0	0	0	0
762.5111_4.4	762.5111	nHILIC	0	0	0	0	0
198.077_4.86	198.077	nHILIC	0	0	0	0	0
178.0509_4.93	178.0509	nHILIC	Hippuric acid	C9H9NO3	NA	HMDB0000714	1
186.056_4.97	186.056	nHILIC	0	0	0	0	0
239.0721_4.99	239.0721	nHILIC	0	0	0	0	0
144.0665_5.35	144.0665	nHILIC	C6H11NO3	C6H11NO3	NA	NA	NA
190.0509_5.44	190.0509	nHILIC	Kynurenine	NA	C00328	NA	NA
831.6632_5.5	831.6632	nHILIC	0	0	0	0	0
201.0265_5.84	201.0265	nHILIC	0	0	0	0	0
227.1287_6.01	227.1287	nHILIC	Traumatic acid|5-Heptyltetrahydro-2-oxo-3-furancarboxylic acid	C12H20O4	C16308|	HMDB00933|HMDB30994	NA
283.082_6.1	283.082	nHILIC	p-Cresol glucuronide	C13H16O7	NA	HMDB11686	3
124.9913_6.15	124.9913	nHILIC	2-Hydroxyethanesulfonate(1)	C2H6O4S	C05123	HMDB03903	1
159.024_5.84	159.024	nHILIC	0	0	0	0	0
528.2631_6.54	528.2631	nHILIC	Glycoursodeoxycholic acid sulfate|Glycochenodeoxycholate sulfate	C26H43NO8S	NA	|HMDB02497	3
413.1638_6.79	413.1638	nHILIC	0	0	0	0	0
232.0283_6.58	232.0283	nHILIC	Dopamine sulfate	C8H11NO5S	C13690	HMDB06275	3
463.1972_6.98	463.1972	nHILIC	Estriol Glucuronide	C24H32O9	C05504	HMDB06766	2
192.0301_6.97	192.0301	nHILIC	0	0	0	0	0
192.103_6.97	192.103	nHILIC	0	0	0	0	0
328.1534_6.98	328.1534	nHILIC	0	0	0	0	0
263.1034_7.02	263.1034	nHILIC	Alpha-N-Phenylacetyl-L-glutamine	C13H16N2O4	C04148	HMDB06344	2.5
195.139_7.34	195.139	nHILIC	0	0	0	0	0
245.0431_7.34	245.0431	nHILIC	C6H15O8P	C6H15O8P	NA	NA	4
447.2749_7.35	447.2749	nHILIC	C26H40O6	C26H40O6	NA	NA	4
160.0615_7.34	160.0615	nHILIC	Aminoadipic acid|Acetylhomoserine|(�)-2,2'-Iminobispropanoic acid|Glutamate, gamma-methyl ester|O-Acetylhomoserine|(�)-2,2'-Iminobispropanoic acid|2s,3r-2-Amino-3-Methylpentanedioic Acid|(3r)-3-Methyl-L-Glutamic Acid|Aminoadipic acid	C6H11NO4	C00956||C03210||||||C00956	HMDB00510|HMDB29423|HMDB33747|HMDB61715|||||	NA
243.1235_7.6	243.1235	nHILIC	0	0	0	0	0
157.0254_7.63	157.0254	nHILIC	Dihydroorotic acid	C5H6N2O4	C00337	HMDB03349	1
195.1389_7.63	195.1389	nHILIC	0	0	0	0	0
183.1026_7.67	183.1026	nHILIC	0	0	0	0	0
271.0821_7.67	271.0821	nHILIC	0	0	0	0	0
211.0977_7.79	211.0977	nHILIC	C11H16O4	C11H16O4	NA	NA	4
161.0455_7.81	161.0455	nHILIC	Glucose	NA	NA	NA	NA
196.0614_7.87	196.0614	nHILIC	0	0	0	0	0
245.0431_7.88	245.0431	nHILIC	C6H15O8P	C6H15O8P	NA	NA	4
176.0386_7.91	176.0386	nHILIC	Alliin	C6H11NO3S	C08265	HMDB33592	3
171.0663_7.99	171.0663	nHILIC	C8:1,DC FA (Octenedioic acid)	C8H12O4	NA	HMDB00341	2
160.0615_7.97	160.0615	nHILIC	Aminoadipic acid|Acetylhomoserine|(?)-2,2'-Iminobispropanoic acid|Glutamate, gamma-methyl ester|O-Acetylhomoserine|(?)-2,2'-Iminobispropanoic acid|2s,3r-2-Amino-3-Methylpentanedioic Acid|(3r)-3-Methyl-L-Glutamic Acid|Aminoadipic acid	NA	C00956||C03210||||||C00956	HMDB00510|HMDB29423|HMDB33747|HMDB61715|||||	NA
245.0123_8.07	245.0123	nHILIC	0	0	0	0	0
243.0508_8.11	243.0508	nHILIC	C10H12O7	C10H12O7	NA	NA	4
193.0176_8.15	193.0176	nHILIC	0	0	0	0	0
223.0644_8.16	223.0644	nHILIC	0	0	0	0	0
201.0517_8.17	201.0517	nHILIC	0	0	0	0	0
159.0774_8.21	159.0774	nHILIC	0	0	0	0	0
286.9701_8.22	286.9701	nHILIC	0	0	0	0	0
246.073_8.47	246.073	nHILIC	0	0	0	0	0
135.0298_8.85	135.0298	nHILIC	Erythronic acid|Threonic acid(2)	C4H8O5	|C01620	HMDB00613|HMDB00943	2
255.0873_8.86	255.0873	nHILIC	C13H12N4O2	C13H12N4O2	NA	NA	4
179.056_8.9	179.056	nHILIC	Hexose(2)	C6H12O6	NA	NA	3
247.0933_8.94	247.0933	nHILIC	EDTA	C9H16N2O6	NA	NA	NA
130.0621_9.02	130.0621	nHILIC	Creatine	C4H9N3O2	C00300	HMDB00064	1
177.0403_9.3	177.0403	nHILIC	C6H10O6	C6H10O6	NA	NA	4
193.0353_9.32	193.0353	nHILIC	D-Glucuronic acid	C6H10O7	C00191	HMDB00127	2
258.0469_9.66	258.0469	nHILIC	0	0	0	0	0
131.0461_9.84	131.0461	nHILIC	L-Asparagine	C4H8N2O3	C00152	HMDB00168	1
473.0735_9.59	473.0735	nHILIC	Chicoric acid|D-Chicoric acid|Chicoric acid|Butafenacil	C22H18O12|C22H18O12|C22H18O12|C20H18ClF3N2O6	C10437|||	HMDB02375|HMDB33938||	NA
309.0676_9.6	309.0676	nHILIC	0	0	0	0	0
203.0672_10.23	203.0672	nHILIC	Gly-Glu	C7H12N2O5	NA	NA	2.5
147.0491_10.46	147.0491	nHILIC	N-Acetylserine	C6H12O2S	NA	HMDB02931	NA
447.0376_10.58	447.0376	nHILIC	0	0	0	0	0
115.0036_10.66	115.0036	nHILIC	0	NA	0	0	NA
159.1138_10.91	159.1138	nHILIC	EDTA	C7H16N2O2	0	0	NA
447.0375_10.9	447.0375	nHILIC	0	0	0	0	0
185.0566_11.25	185.0566	nHILIC	0	0	0	0	0
280.9774_11.28	280.9774	nHILIC	0	0	0	0	0
296.0377_11.3	296.0377	nHILIC	L-Cysteinylglycine disulfide	C8H15N3O5S2	NA	HMDB00709	3
149.009_11.3	149.009	nHILIC	Tartaric acid	C4H6O6	C00898	HMDB00956	1
175.0723_11.52	175.0723	nHILIC	0	0	0	0	0
147.0298_11.54	147.0298	nHILIC	Citric acid	C5H8O5	C00158	HMDB00094	NA
191.0197_11.59	191.0197	nHILIC	Citric acid	C6H8O7	C00158	HMDB00094	1
209.0302_11.92	209.0302	nHILIC	Glucaric acid	C6H10O8	C00818	HMDB00663	2
320.062_12.2	320.062	nHILIC	Beta-Citryl-L-glutamic acid	C11H15NO10	NA	HMDB13220	3
133.0142_11.91	133.0142	nHILIC	L-Malic acid	C4H6O5	C00149	HMDB00156	1
263.0881_11.28	263.0881	nHILIC	0	0	0	0	0
205.0829_11.11	205.0829	nHILIC	0	0	0	0	0
351.0498_10.57	351.0498	nHILIC	0	0	0	0	0
203.1037_10.58	203.1037	nHILIC	C8H16N2O4	C8H16N2O4	NA	NA	4
132.0301_10.52	132.0301	nHILIC	L-Aspartic acid	C4H7NO4	C00049	HMDB00191	1
161.0454_10.52	161.0454	nHILIC	C6:0,OH,DC (Hydroxyadipic acid)	C6H10O5	NA	HMDB00345	2
193.0352_10.18	193.0352	nHILIC	D-Glucuronic acid	C6H10O7	C00191	HMDB00127	2
171.0774_10.16	171.0774	nHILIC	C7H12N2O3(4)	C7H12N2O3	NA	NA	4
145.0617_9.31	145.0617	nHILIC	L-Glutamine	C5H10N2O3	C00064	HMDB00641	1
245.043_8.9	245.043	nHILIC	Glycerophosphoglycerol	C6H15O8P	NA	HMDB0240316	3
145.0618_8.9	145.0618	nHILIC	L-Glutamine	C5H10N2O3	C00064	HMDB00641	1
124.0073_8.79	124.0073	nHILIC	Taurine	C2H7NO3S	C00245	HMDB00251	1
281.0412_8.71	281.0412	nHILIC	0	0	0	0	0
236.0774_8.67	236.0774	nHILIC	N-(1-Deoxy-1-fructosyl)glycine	C8H15NO7	NA	HMDB0037848	3
124.0516_8.53	124.0516	nHILIC	0	0	0	0	0
200.0676_8.54	200.0676	nHILIC	0	0	0	0	0
261.0071_8.46	261.0071	nHILIC	C9H10O7S	C9H10O7S	NA	NA	4
123.0451_8.32	123.0451	nHILIC	0	0	0	0	0
206.0822_8.33	206.0822	nHILIC	0	0	0	0	0
624.3404_8.16	624.3404	nHILIC	Glycochenodeoxycholic acid glucuronide	C32H51NO11	C03033	HMDB02579	3
167.1077_8.16	167.1077	nHILIC	0	0	0	0	0
140.9941_7.96	140.9941	nHILIC	0	0	0	0	0
167.1076_7.6	167.1076	nHILIC	0	0	0	0	0
361.0069_7.33	361.0069	nHILIC	C9H14O13S	C9H14O13S	NA	NA	4
279.0983_7.33	279.0983	nHILIC	C13H16N2O5	C13H16N2O5	NA	NA	4
295.12_7.32	295.12	nHILIC	0	0	0	0	0
347.1627_7.3	347.1627	nHILIC	0	0	0	0	0
157.0618_7.26	157.0618	nHILIC	0	0	0	0	0
232.1083_7.21	232.1083	nHILIC	0	0	0	0	0
155.0614_7	155.0614	nHILIC	0	0	0	0	0
235.0722_7	235.0722	nHILIC	L-Formylkynurenine	C11H12N2O4	C02700	HMDB60485	3
489.2703_6.99	489.2703	nHILIC	0	0	0	0	0
435.2514_6.98	435.2514	nHILIC	0	0	0	0	0
195.139_6.96	195.139	nHILIC	0	0	0	0	0
253.0927_3.92	253.0927	nHILIC	Glucosyl-glycerol	C9H18O8	C05401	HMDB06790	3
227.1288_1.13	227.1288	nHILIC	0	0	0	0	0
301.1655_1.14	301.1655	nHILIC	0	0	0	0	0
449.327_1.13	449.327	nHILIC	0	0	0	0	0
283.1548_1.16	283.1548	nHILIC	0	0	0	0	0
185.1183_1.16	185.1183	nHILIC	0	C10H18O3	0	0	NA
164.0717_1.17	164.0717	nHILIC	0	0	0	0	0
150.056_1.15	150.056	nHILIC	0	0	0	0	0
447.3114_1.12	447.3114	nHILIC	0	NA	0	0	NA
165.092_1.12	165.092	nHILIC	Perillic acid|Wine lactone|6-Pentyl-2H-pyran-2-one|2-tert-Butyl-1,4-benzenediol|2-Methoxy-4-propylphenol|Pentyl 2-furyl ketone|1,1-Dimethoxy-2-phenylethane|alpha-Teresantalic acid|Epinepetalactone|2,4,7-Decatrienoic acid|Perilla ketone|Marmelolactone A|Isomintlactone|1,4-Epidioxy-p-mentha-2,8-diene|1,2:3,4-Diepoxy-p-menth-8-ene|5-Hydroxy-p-mentha-6,8-dien-2-one|2-Hydroxy-p-mentha-1,8-dien-6-one|R…	NA	C11924|||||C02088||||||||||||||||||C09896||||||||||	HMDB04586|HMDB29691|HMDB31085|HMDB32062|HMDB32135|HMDB32462|HMDB32615|HMDB34922|HMDB35063|HMDB35235|HMDB35328|HMDB36042|HMDB36084|HMDB36878|HMDB36879|HMDB37011|HMDB37012|HMDB37044|HMDB39382|HMDB40176|HMDB41000|HMDB41584||||||||||||	NA
167.1077_1.1	167.1077	nHILIC	0	0	0	0	0
241.2172_0.92	241.2172	nHILIC	0	0	0	0	0
297.2795_0.92	297.2795	nHILIC	0	0	0	0	0
365.3422_0.92	365.3422	nHILIC	0	0	0	0	0
349.1115_0.92	349.1115	nHILIC	0	0	0	0	0
493.4986_0.92	493.4986	nHILIC	0	0	0	0	0
491.4829_0.92	491.4829	nHILIC	0	0	0	0	0
339.2901_0.93	339.2901	nHILIC	0	0	0	0	0
231.033_0.93	231.033	nHILIC	NA	NA	NA	NA	NA
311.2953_0.93	311.2953	nHILIC	C20:0 FA (Arachidic acid)	C20H40O2	C06425	HMDB02212	2
355.3216_0.93	355.3216	nHILIC	0	0	0	0	0
295.2639_0.94	295.2639	nHILIC	C19:1 FA (Nonadecaenoic acid)	C19H36O2	C00174	HMDB13622	2
301.2169_0.95	301.2169	nHILIC	NA	NA	NA	NA	NA
415.3215_0.95	415.3215	nHILIC	0	0	0	0	0
397.2051_0.95	397.2051	nHILIC	NA	NA	NA	NA	NA
229.0174_0.95	229.0174	nHILIC	0	0	0	0	0
269.2483_0.95	269.2483	nHILIC	0	0	0	0	0
277.2171_0.96	277.2171	nHILIC	C18:3 FA (Linolenic acid)	C18H30O2	C06427	HMDB01388	2
341.3058_0.96	341.3058	nHILIC	0	0	0	0	0
231.0773_0.96	231.0773	nHILIC	0	0	0	0	0
199.007_0.96	199.007	nHILIC	0	0	0	0	0
297.2432_0.97	297.2432	nHILIC	C18:1,OH FA (Hydroxy-oleic acid)	C18H34O3	NA	HMDB34297	2
319.1014_0.98	319.1014	nHILIC	0	0	0	0	0
197.1546_0.98	197.1546	nHILIC	0	0	0	0	0
299.2588_0.99	299.2588	nHILIC	0	0	0	0	0
183.139_1.01	183.139	nHILIC	NA	NA	NA	NA	NA
107.0502_1.02	107.0502	nHILIC	NA	NA	NA	NA	NA
79.9574_1.02	79.9574	nHILIC	0	0	0	0	0
203.0019_1.03	203.0019	nHILIC	Methylcatechol sulfate|Methoxyphenol sulfate	C7H8O5S	NA	HMDB0240461|	3
230.0127_1.03	230.0127	nHILIC	0	0	0	0	0
169.1234_1.05	169.1234	nHILIC	NA	NA	NA	NA	NA
155.1077_1.05	155.1077	nHILIC	0	0	0	0	0
317.2119_1.06	317.2119	nHILIC	0	0	0	0	0
371.1895_1.07	371.1895	nHILIC	0	0	0	0	0
369.3008_1.07	369.3008	nHILIC	0	0	0	0	0
129.092_1.08	129.092	nHILIC	C7:0 FA (Heptanoic acid)	C7H14O2	NA	NA	2
367.2852_1.08	367.2852	nHILIC	0	0	0	0	0
409.3321_1.09	409.3321	nHILIC	0	0	0	0	0
507.4415_1.09	507.4415	nHILIC	0	0	0	0	0
529.4258_1.09	529.4258	nHILIC	Tetracosyl ferulate|Diisotridecyl phthalate|Ditridecyl phthalate	NA	||	||	NA
311.2224_1.1	311.2224	nHILIC	0	0	0	0	0
447.3476_1.1	447.3476	nHILIC	6-Deoxodolichosterone|2-Deoxycastasterone|2-Deoxycastasterone	C28H48O4	|C15793|C15793	HMDB34332|HMDB34423|	NA
435.3476_1.1	435.3476	nHILIC	NA	NA	NA	NA	NA
215.1652_1.11	215.1652	nHILIC	C12:0,OH FA (Hydroxydodecanoic acid)	C12H24O3	NA	HMDB00387	2
315.2538_1.11	315.2538	nHILIC	MG(0:0/15:0/0:0)|MG(15:0/0:0/0:0)|(+)-15,16-Dihydroxyoctadecanoic acid|(9S,10S)-9,10-dihydroxyoctadecanoate	NA	|||C15988	HMDB11532|HMDB11563|HMDB31008|HMDB59633	NA
517.3892_1.11	517.3892	nHILIC	Ganoderiol C	C32H54O5	NA	HMDB37781	NA
285.2431_1.12	285.2431	nHILIC	0	0	0	0	0
171.1027_1.13	171.1027	nHILIC	Tetrahydrofurfuryl butyrate|cis-3-Hexenyl lactate|3-Methylbutyl 3-oxobutanoate|Butyl levulinate|Butyl 3-hydroxy-2-methylidenebutanoate|2-Methylpropyl 3-hydroxy-2-methylidenebutanoate|5-Pentyl-1,4-dioxan-2-one|6-Pentyl-1,4-dioxan-2-one|4-Hydroperoxy-2-nonenal	C9H16O3	||||||||	HMDB36188|HMDB36213|HMDB36396|HMDB40165|HMDB40202|HMDB40203|HMDB59936|HMDB59937|HMDB60287	NA
271.2276_1.13	271.2276	nHILIC	NA	NA	NA	NA	NA
559.3986_1.13	559.3986	nHILIC	0	0	0	0	0
407.2802_1.13	407.2802	nHILIC	0	0	0	0	0
237.1495_1.14	237.1495	nHILIC	0	0	0	0	0
167.0352_1.15	167.0352	nHILIC	5-Methoxysalicylic acid	C8H8O4	NA	HMDB01868	2
149.0607_1.18	149.0607	nHILIC	3-phenylpropionate (hydrocinnamate)	C9H10O2	C05629	HMDB00764	2
159.1026_1.18	159.1026	nHILIC	0	C8H16O3	0	0	NA
239.1652_1.2	239.1652	nHILIC	0	0	0	0	0
367.2852_1.24	367.2852	nHILIC	0	0	0	0	0
309.2069_1.26	309.2069	nHILIC	0	0	0	0	0
233.0566_1.27	233.0566	nHILIC	0	0	0	0	0
507.3686_1.45	507.3686	nHILIC	Fasciculol C	C30H52O6	NA	HMDB35853	NA
269.1757_1.45	269.1757	nHILIC	0	0	0	0	0
227.0924_1.45	227.0924	nHILIC	0	0	0	0	0
237.1496_1.47	237.1496	nHILIC	0	0	0	0	0
257.1026_1.48	257.1026	nHILIC	0	0	0	0	0
101.0608_1.48	101.0608	nHILIC	C6H10O3	NA	NA	NA	NA
289.1292_1.49	289.1292	nHILIC	0	0	0	0	0
479.4827_1.52	479.4827	nHILIC	0	0	0	0	0
498.289_1.52	498.289	nHILIC	0	0	0	0	0
157.0869_1.61	157.0869	nHILIC	0	C8H14O3	0	0	NA
143.0349_1.62	143.0349	nHILIC	0	0	0	0	0
183.0662_1.64	183.0662	nHILIC	0	0	0	0	0
169.087_1.66	169.087	nHILIC	0	0	0	0	0
281.1391_1.66	281.1391	nHILIC	0	0	0	0	0
125.0971_1.66	125.0971	nHILIC	0	0	0	0	0
111.0199_1.69	111.0199	nHILIC	0	0	0	0	0
479.3376_1.76	479.3376	nHILIC	Brassinolide|24-Epibrassinolide	C28H48O6	C11049|	HMDB34081|HMDB41130	NA
125.0971_1.84	125.0971	nHILIC	0	0	0	0	0
395.3894_1.94	395.3894	nHILIC	0	0	0	0	0
79.9573_1.96	79.9573	nHILIC	0	0	0	0	0
425.2002_1.99	425.2002	nHILIC	0	C23H27FN4O3	0	0	NA
367.2853_2.01	367.2853	nHILIC	0	0	0	0	0
405.3006_2.02	405.3006	nHILIC	MG(0:0/22:4(7Z,10Z,13Z,16Z)/0:0)|MG(22:4(7Z,10Z,13Z,16Z)/0:0/0:0)|[14]-Gingerol	C25H42O4	||	HMDB11554|HMDB11584|	NA
391.2852_2.05	391.2852	nHILIC	Chenodeoxycholic Acid	C24H40O4	NA	HMDB0000518	3
361.1041_2.07	361.1041	nHILIC	0	0	0	0	0
243.0508_2.08	243.0508	nHILIC	0	0	0	0	0
195.1026_2.08	195.1026	nHILIC	0	0	0	0	0
409.332_2.12	409.332	nHILIC	0	0	0	0	0
183.0662_2.17	183.0662	nHILIC	0	0	0	0	0
200.1292_2.2	200.1292	nHILIC	N-Acetylaminooctanoic acid	C10H19NO3	NA	HMDB59745	3
211.0975_2.21	211.0975	nHILIC	0	0	0	0	0
333.2069_2.24	333.2069	nHILIC	15-Keto-13,14-dihydroprostaglandin A2|Prostaglandin J2|Prostaglandin A2|12-Keto-leukotriene B4|Prostaglandin B2|Delta-12-Prostaglandin J2|Leukotriene B5|5-Oxo-6-trans-leukotriene B4|7'-Carboxy-gamma-chromanol|Crispanone|8alpha-8-Hydroxy-12-oxo-13-abieten-18-oic acid|(ent-16betaOH)-16,17-Dihydroxy-9(11)-kauren-19-oic acid|(ent-6alpha,7alpha)-6,7-Dihydroxy-16-kauren-19-oic acid|Dehydropinifolic aci…	C20H30O4	|C05957|C05953|C05949|C05954|C05958|||||||C11876|||||C05955||||C02391|C14504	HMDB01244|HMDB02710|HMDB02752|HMDB04234|HMDB04236|HMDB04238|HMDB05073|HMDB12824|HMDB12850|HMDB35286|HMDB35878|HMDB36760|HMDB36763|HMDB36828|HMDB41055|HMDB60046|HMDB60054|HMDB60095|||||	NA
225.1134_2.24	225.1134	nHILIC	0	0	0	0	0
289.1291_2.26	289.1291	nHILIC	0	0	0	0	0
159.1026_2.26	159.1026	nHILIC	C8:0,OH FA (Hydroxyoctanoic acid)	C8H16O3	NA	HMDB00486	2
215.1288_2.26	215.1288	nHILIC	0	0	0	0	0
230.0128_2.27	230.0128	nHILIC	Paracetamol sulfate	C8H9NO5S	NA	HMDB59911	3
195.1026_2.29	195.1026	nHILIC	0	0	0	0	0
79.9573_2.3	79.9573	nHILIC	0	0	0	0	0
792.5551_2.33	792.5551	nHILIC	0	0	0	0	0
405.3009_2.34	405.3009	nHILIC	MG(0:0/22:4(7Z,10Z,13Z,16Z)/0:0)|MG(22:4(7Z,10Z,13Z,16Z)/0:0/0:0)|[14]-Gingerol	NA	||	HMDB11554|HMDB11584|	NA
515.3735_2.35	515.3735	nHILIC	22-Acetylpriverogenin B	C32H52O5	NA	HMDB34645	NA
465.3581_2.38	465.3581	nHILIC	0	0	0	0	0
405.3008_2.39	405.3008	nHILIC	MG(0:0/22:4(7Z,10Z,13Z,16Z)/0:0)|MG(22:4(7Z,10Z,13Z,16Z)/0:0/0:0)|[14]-Gingerol	NA	||	HMDB11554|HMDB11584|	NA
193.087_2.4	193.087	nHILIC	0	0	0	0	0
489.3578_2.41	489.3578	nHILIC	Barringtogenol C|Camelliagenin C|Ganoderiol H|ED-71	NA	C08931|||	HMDB34525|HMDB34532|HMDB37783|	NA
188.0716_2.43	188.0716	nHILIC	3-Indolepropionic acid	C11H11NO2	NA	HMDB02302	1
222.0932_2.44	222.0932	nHILIC	0	0	0	0	0
145.087_2.48	145.087	nHILIC	NA	NA	NA	NA	NA
487.342_2.5	487.342	nHILIC	C30H48O5	C30H48O5	NA	NA	4
203.0826_2.55	203.0826	nHILIC	NA	NA	NA	NA	NA
123.0814_2.61	123.0814	nHILIC	0	0	0	0	0
764.5266_2.62	764.5266	nHILIC	0	0	0	0	0
505.3534_2.63	505.3534	nHILIC	Theasapogenol A|R1-Barrigenol	NA	|	HMDB34519|	NA
233.0122_2.65	233.0122	nHILIC	0	0	0	0	0
509.3843_2.66	509.3843	nHILIC	Lpc-Ether	NA	NA	NA	NA
91.0553_2.7	91.0553	nHILIC	0	0	0	0	0
285.2069_2.71	285.2069	nHILIC	C16:0,DC FA (Hexadecanedicarboxylic acid)	C16H30O4	C19615	HMDB00672	2
377.2696_2.71	377.2696	nHILIC	0	0	0	0	0
413.1637_2.72	413.1637	nHILIC	0	0	0	0	0
215.0924_2.75	215.0924	nHILIC	0	0	0	0	0
738.5102_2.76	738.5102	nHILIC	Lipids PE(36:4)	C41H74NO8P	0	0	NA
250.0549_2.78	250.0549	nHILIC	0	0	0	0	0
212.0022_2.8	212.0022	nHILIC	3-Indoxyl sulfate	C8H7NO4S	NA	HMDB00682	2
165.0557_2.81	165.0557	nHILIC	Phenyllactic acid|Dihydro-coumaric acid	C9H10O3	C05607|C11457	HMDB00563|	2
159.0662_2.91	159.0662	nHILIC	0	0	0	0	0
313.1191_2.91	313.1191	nHILIC	0	0	0	0	0
369.3009_2.93	369.3009	nHILIC	0	0	0	0	0
255.1137_2.95	255.1137	nHILIC	C15H16N2O2	C15H16N2O2	NA	NA	4
200.1293_2.96	200.1293	nHILIC	N-Acetylaminooctanoic acid	C10H19NO3	NA	HMDB59745	3
175.0975_2.97	175.0975	nHILIC	0	0	0	0	0
234.1062_2.97	234.1062	nHILIC	0	0	0	0	0
397.1688_2.98	397.1688	nHILIC	0	0	0	0	0
186.1135_2.98	186.1135	nHILIC	0	0	0	0	0
133.0506_2.99	133.0506	nHILIC	0	0	0	0	0
167.0714_3	167.0714	nHILIC	0	0	0	0	0
295.1912_3	295.1912	nHILIC	NA	NA	NA	NA	NA
192.0666_3.01	192.0666	nHILIC	0	0	0	0	0
167.1077_3.06	167.1077	nHILIC	0	0	0	0	0
310.1152_3.07	310.1152	nHILIC	N2,N2-Dimethylguanosine	C12H17N5O5	NA	HMDB04824	1
323.2225_3.1	323.2225	nHILIC	NA	NA	NA	NA	NA
303.2328_3.11	303.2328	nHILIC	0	0	0	0	0
99.0088_3.12	99.0088	nHILIC	0	0	0	0	0
397.1688_3.13	397.1688	nHILIC	0	0	0	0	0
311.2954_3.15	311.2954	nHILIC	0	0	0	0	0
310.1151_3.19	310.1151	nHILIC	N2,N2-Dimethylguanosine	C12H17N5O5	NA	HMDB04824	1
313.1192_3.23	313.1192	nHILIC	0	0	0	0	0
299.2225_3.26	299.2225	nHILIC	0	0	0	0	0
397.1689_3.45	397.1689	nHILIC	0	0	0	0	0
217.1081_3.53	217.1081	nHILIC	0	0	0	0	0
135.0312_3.56	135.0312	nHILIC	Hypoxanthine	C5H4N4O	C00262	HMDB00157	1
591.3908_3.57	591.3908	nHILIC	0	0	0	0	0
175.0974_3.58	175.0974	nHILIC	0	0	0	0	0
498.2891_3.6	498.2891	nHILIC	0	C26H45NO6S	0	0	NA
313.1192_3.6	313.1192	nHILIC	0	0	0	0	0
203.129_3.6	203.129	nHILIC	0	0	0	0	0
123.02_3.61	123.02	nHILIC	0	0	0	0	0
377.2691_3.68	377.2691	nHILIC	0	0	0	0	0
71.0503_3.69	71.0503	nHILIC	0	0	0	0	0
117.079_3.72	117.079	nHILIC	0	0	0	0	0
146.0611_3.77	146.0611	nHILIC	0	0	0	0	0
71.0501_3.79	71.0501	nHILIC	0	0	0	0	0
215.1288_3.81	215.1288	nHILIC	0	0	0	0	0
577.4844_3.84	577.4844	nHILIC	0	0	0	0	0
187.0512_3.85	187.0512	nHILIC	0	0	0	0	0
714.5104_3.86	714.5104	nHILIC	Lipids PE(34:2)	C39H74NO8P	0	0	NA
716.5267_3.89	716.5267	nHILIC	Lipids PE(34:1)	C39H76NO8P	NA	NA	NA
361.125_3.89	361.125	nHILIC	C14H22N2O9	C14H22N2O9	NA	NA	4
505.3532_3.89	505.3532	nHILIC	NA	NA	NA	NA	NA
561.4149_3.9	561.4149	nHILIC	NA	NA	NA	NA	NA
140.0353_3.91	140.0353	nHILIC	NA	NA	NA	NA	NA
698.515_3.99	698.515	nHILIC	Lipids PE(P-34:2)	C39H74NO7P	0	0	NA
449.3637_3.99	449.3637	nHILIC	0	0	0	0	0
577.4843_4.01	577.4843	nHILIC	0	0	0	0	0
788.5485_4.04	788.5485	nHILIC	0	0	0	0	0
165.0767_4.11	165.0767	nHILIC	C6H14O5	NA	NA	NA	NA
507.3688_4.12	507.3688	nHILIC	0	0	0	0	0
772.5307_4.15	772.5307	nHILIC	0	0	0	0	0
417.1951_4.15	417.1951	nHILIC	0	0	0	0	0
211.0976_4.18	211.0976	nHILIC	0	0	0	0	0
128.0101_4.2	128.0101	nHILIC	Cyanuric acid	C3H3N3O3	C06554	HMDB41861	2
407.2801_4.2	407.2801	nHILIC	NA	NA	NA	NA	NA
277.1554_4.21	277.1554	nHILIC	0	0	0	0	0
860.6124_4.26	860.6124	nHILIC	Lipid	C46H87NO13	0	0	NA
122.0611_4.26	122.0611	nHILIC	0	0	0	0	0
197.0818_4.26	197.0818	nHILIC	0	0	0	0	0
774.548_4.29	774.548	nHILIC	0	0	0	0	0
130.0661_4.32	130.0661	nHILIC	Indoleacetic acid	C9H9N	C00954	HMDB00197	NA
257.1756_4.33	257.1756	nHILIC	Tetradecanedioic acid|Diethyl decanedioate|Diisobutyl adipate|2-Hydroxypropyl 2-isopropyl-5-methylcyclohexyl carbonate|1-Hydroxypropan-2-yl 2-isopropyl-5-methylcyclohexyl carbonate	C14H26O4	C11002||C14260||	HMDB00872|HMDB40429|HMDB41618|HMDB59946|HMDB59947	NA
746.5151_4.34	746.5151	nHILIC	Lipids PE(P-38:6)	C43H74NO7P	NA	NA	NA
764.5271_4.39	764.5271	nHILIC	0	0	0	0	0
738.5099_4.42	738.5099	nHILIC	Lipids PE(36:4)	C41H74NO8P	NA	NA	NA
698.5158_4.44	698.5158	nHILIC	Lipids PE(P-34:2)	C39H74NO7P	0	0	NA
744.557_4.49	744.557	nHILIC	0	0	0	0	0
742.5416_4.5	742.5416	nHILIC	Lipids PE(36:2)	C41H78NO8P	NA	NA	NA
243.1599_4.53	243.1599	nHILIC	0	0	0	0	0
788.5481_4.53	788.5481	nHILIC	0	0	0	0	0
790.562_4.54	790.562	nHILIC	Lipids PS(36:0)	C42H82NO10P	NA	HMDB12378	NA
375.1196_4.57	375.1196	nHILIC	C18H20N2O7	C18H20N2O7	NA	NA	4
265.0463_4.58	265.0463	nHILIC	0	0	0	0	0
892.6108_4.63	892.6108	nHILIC	Lipids PE(DiMe(11,5)/MonoMe(13,5))|PE(DiMe(13,5)/MonoMe(11,5))|PE(MonoMe(11,5)/DiMe(13,5))|PE(MonoMe(13,5)/DiMe(11,5))	C50H88NO10P	0	0	NA
153.0668_4.64	153.0668	nHILIC	0	0	0	0	0
866.5949_4.69	866.5949	nHILIC	0	0	0	0	0
896.6408_4.69	896.6408	nHILIC	0	0	0	0	0
840.5802_4.71	840.5802	nHILIC	0	0	0	0	0
922.5827_4.71	922.5827	nHILIC	0	0	0	0	0
204.0664_4.72	204.0664	nHILIC	Indolelactic acid	C11H11NO3	C02043	HMDB00671	2
255.16_4.73	255.16	nHILIC	C14:2,2OH FA (Dihydro-tetradecadienoic acid)	C14H24O4	NA	NA	2
331.176_4.76	331.176	nHILIC	C16H28O7	C16H28O7	NA	NA	4
744.5573_4.78	744.5573	nHILIC	0	0	0	0	0
788.548_4.79	788.548	nHILIC	0	0	0	0	0
138.056_4.81	138.056	nHILIC	0	0	0	0	0
790.5632_4.81	790.5632	nHILIC	Lipids PS(36:0)	C42H82NO10P	NA	HMDB12378	NA
327.2175_4.83	327.2175	nHILIC	0	0	0	0	0
208.0614_4.84	208.0614	nHILIC	0	0	0	0	0
189.0669_4.86	189.0669	nHILIC	0	0	0	0	0
846.6233_4.88	846.6233	nHILIC	0	0	0	0	0
830.5949_4.89	830.5949	nHILIC	0	0	0	0	0
818.5944_4.9	818.5944	nHILIC	PS(18:0/20:0)	NA	C02737	HMDB10164	NA
222.0931_4.9	222.0931	nHILIC	0	0	0	0	0
281.114_4.91	281.114	nHILIC	0	0	0	0	0
223.0773_4.93	223.0773	nHILIC	0	0	0	0	0
263.0671_4.97	263.0671	nHILIC	0	0	0	0	0
231.0513_5	231.0513	nHILIC	C22H25NO6S2	C22H25NO6S2	NA	NA	4
254.1193_5.01	254.1193	nHILIC	0	0	0	0	0
147.0662_5.02	147.0662	nHILIC	0	0	0	0	0
214.0179_5.03	214.0179	nHILIC	0	0	0	0	0
155.0874_5.05	155.0874	nHILIC	0	0	0	0	0
175.0247_5.09	175.0247	nHILIC	0	0	0	0	0
909.5533_5.11	909.5533	nHILIC	Lipids PI(40:6)	C49H83O13P	0	0	NA
885.5534_5.14	885.5534	nHILIC	0	0	0	0	0
913.5838_5.14	913.5838	nHILIC	Lipids PI(40:4)	C49H87O13P	0	0	NA
255.1244_5.16	255.1244	nHILIC	0	0	0	0	0
108.0455_5.17	108.0455	nHILIC	0	0	0	0	0
445.1862_5.18	445.1862	nHILIC	0	0	0	0	0
326.15_5.2	326.15	nHILIC	0	0	0	0	0
859.5369_5.21	859.5369	nHILIC	0	0	0	0	0
499.2909_5.21	499.2909	nHILIC	Mupirocin|Mupirocin	C26H44O9	C11758|	HMDB14554|	NA
833.5213_5.24	833.5213	nHILIC	Lipids PI(34:2)	C43H79O13P	NA	NA	NA
181.0174_5.27	181.0174	nHILIC	0	0	0	0	0
254.9814_5.28	254.9814	nHILIC	C6H8O9S(1)	C6H8O9S	NA	NA	4
249.0072_5.29	249.0072	nHILIC	Dihydroxyphenylglycol sulfate	C8H10O7S	NA	HMDB01474	3
171.0856_5.39	171.0856	nHILIC	0	0	0	0	0
463.197_5.4	463.197	nHILIC	Estriol Glucuronide	C24H32O9	C05504	HMDB06766	2
265.0465_5.4	265.0465	nHILIC	0	0	0	0	0
248.1032_5.43	248.1032	nHILIC	0	0	0	0	0
193.0617_5.44	193.0617	nHILIC	0	0	0	0	0
879.7426_5.46	879.7426	nHILIC	0	0	0	0	0
431.2283_5.47	431.2283	nHILIC	0	0	0	0	0
133.0506_5.49	133.0506	nHILIC	2,3-Dihydroxyvaleric acid	C5H10O4	C04039	HMDB00421	NA
473.1448_5.49	473.1448	nHILIC	0	0	0	0	0
502.2931_5.49	502.2931	nHILIC	0	0	0	0	0
436.2831_5.52	436.2831	nHILIC	LysoPE(P-16:0)	C21H44NO6P	NA	HMDB11152	2
581.2411_5.52	581.2411	nHILIC	Biliverdin	C33H34N4O6	C00500	HMDB01008	3
715.5785_5.53	715.5785	nHILIC	0	0	0	0	0
788.548_5.53	788.548	nHILIC	0	0	0	0	0
166.0179_5.54	166.0179	nHILIC	Homocysteinesulfinic acid	C4H9NO4S	NA	HMDB06462	3
138.056_5.54	138.056	nHILIC	0	0	0	0	0
216.0513_5.55	216.0513	nHILIC	0	0	0	0	0
358.17_5.56	358.17	nHILIC	0	0	0	0	0
399.1659_5.59	399.1659	nHILIC	0	0	0	0	0
524.2777_5.6	524.2777	nHILIC	LysoPE(22:6)	C27H44NO7P	NA	HMDB11496	2
528.3091_5.6	528.3091	nHILIC	LysoPE(22:4)	C27H48NO7P	NA	HMDB11523	2
500.2778_5.62	500.2778	nHILIC	LysoPE(20:4)	C25H44NO7P	NA	HMDB11487	2
207.0663_5.64	207.0663	nHILIC	0	0	0	0	0
177.0767_5.65	177.0767	nHILIC	0	0	0	0	0
263.1034_5.66	263.1034	nHILIC	Alpha-N-Phenylacetyl-L-glutamine	C13H16N2O4	C04148	HMDB06344	2.5
265.1099_5.66	265.1099	nHILIC	0	0	0	0	0
480.3092_5.68	480.3092	nHILIC	LysoPE(18:0)	C23H48NO7P	NA	HMDB11129	2
321.1705_5.69	321.1705	nHILIC	0	0	0	0	0
341.0698_5.71	341.0698	nHILIC	0	0	0	0	0
144.1029_5.71	144.1029	nHILIC	0	0	0	0	0
329.1693_5.73	329.1693	nHILIC	0	0	0	0	0
343.0296_5.77	343.0296	nHILIC	0	C13H12O11|C13H12O11|C13H12O11|C13H17IN2O	0	0	NA
602.3466_5.78	602.3466	nHILIC	LysoPC(20:4)	C28H50NO7P	C04230	HMDB10395	2
175.061_5.79	175.061	nHILIC	0	0	0	0	0
303.2327_5.8	303.2327	nHILIC	0	0	0	0	0
504.3092_5.86	504.3092	nHILIC	LysoPE(20:2)	C25H48NO7P	NA	HMDB11483	2
289.0719_5.86	289.0719	nHILIC	0	0	0	0	0
227.1288_5.87	227.1288	nHILIC	Traumatic acid|5-Heptyltetrahydro-2-oxo-3-furancarboxylic acid	C12H20O4	C16308|	HMDB00933|HMDB30994	NA
565.4091_5.88	565.4091	nHILIC	0	0	0	0	0
188.0563_5.88	188.0563	nHILIC	0	0	0	0	0
530.3016_5.89	530.3016	nHILIC	LysoPC(16:0)	C24H50NO7P	C04230	HMDB10382	2
103.04_5.93	103.04	nHILIC	C4:1 FA (Hydroxybutyric acid)	C4H8O3	C01089	HMDB00357	2
215.1287_5.93	215.1287	nHILIC	0	0	0	0	0
131.0349_5.97	131.0349	nHILIC	Ethylmalonate	C5H8O4	NA	HMDB00622	3
354.036_6	354.036	nHILIC	0	0	0	0	0
152.0022_6.01	152.0022	nHILIC	Cysteine sulfinic acid	C3H7NO4S	C00606	HMDB00996	3
153.0055_6.01	153.0055	nHILIC	0	0	0	0	0
106.9808_6.01	106.9808	nHILIC	0	0	0	0	0
161.0091_6.03	161.0091	nHILIC	4-hydroxy-2-oxo-glutaric acid	C5H6O6	C01127	NA	3
464.3013_6.03	464.3013	nHILIC	Glycocholic acid	C26H43NO6	C01921	HMDB00138	3
99.0087_6.05	99.0087	nHILIC	0	0	0	0	0
187.0378_6.05	187.0378	nHILIC	0	0	0	0	0
159.0298_6.07	159.0298	nHILIC	0	0	0	0	0
164.0716_6.08	164.0716	nHILIC	L-Phenylalanine	C9H11NO2	C00079	HMDB00159	1
165.0749_6.08	165.0749	nHILIC	L-Phenylalanine	NA	C00079	HMDB00159	NA
320.1612_6.1	320.1612	nHILIC	0	0	0	0	0
89.0244_6.15	89.0244	nHILIC	L-Lactic acid	C3H6O3	C00186	HMDB00190	1
79.9574_6.16	79.9574	nHILIC	0	0	0	0	0
157.0366_6.17	157.0366	nHILIC	Allantoin	C4H6N4O3	C01551	HMDB00462	1
236.9626_6.19	236.9626	nHILIC	0	0	0	0	0
269.0499_6.22	269.0499	nHILIC	0	0	0	0	0
130.0872_6.29	130.0872	nHILIC	L-Isoleucine|L-Leucine	C6H13NO2	C00407|C00123	HMDB00172|HMDB00687	1
224.0562_6.3	224.0562	nHILIC	0	0	0	0	0
550.2451_6.45	550.2451	nHILIC	0	0	0	0	0
190.0509_6.45	190.0509	nHILIC	Kynurenine	C10H9NO3	C00328	0	NA
599.3207_6.48	599.3207	nHILIC	LysoPI(18:0)	C27H53O12P	NA	HMDB0240261	2
133.0505_6.53	133.0505	nHILIC	2,3-Dihydroxyvaleric acid	C5H10O4	C04039	HMDB00421	NA
435.2515_6.73	435.2515	nHILIC	0	0	0	0	0
351.1464_6.76	351.1464	nHILIC	0	0	0	0	0
457.2358_6.77	457.2358	nHILIC	0	0	0	0	0
240.1037_6.79	240.1037	nHILIC	0	0	0	0	0
199.0378_6.96	199.0378	nHILIC	0	0	0	0	0
331.1396_6.98	331.1396	nHILIC	0	0	0	0	0
187.1088_6.98	187.1088	nHILIC	N-epsilon-acetyl-L-lysine	C8H16N2O3	C02727	HMDB00206	1
299.0771_6.98	299.0771	nHILIC	0	0	0	0	0
213.0879_6.99	213.0879	nHILIC	0	0	0	0	0
440.8601_7	440.8601	nHILIC	0	0	0	0	0
338.0879_7.02	338.0879	nHILIC	0	0	0	0	0
493.2439_7.03	493.2439	nHILIC	0	0	0	0	0
217.0481_7.03	217.0481	nHILIC	Sodium (�)-2-(4-methoxyphenoxy)propionate	C10H11NaO4	NA	NA	NA
194.0458_7.03	194.0458	nHILIC	C9H9NO4	C9H9NO4	NA	NA	4
154.0622_7.04	154.0622	nHILIC	L-Histidine	C6H9N3O2	C00135	HMDB00177	1
215.1036_7.07	215.1036	nHILIC	N2,N5-diacetylornithine	C9H16N2O4	NA	HMDB0240345	3
346.8784_7.13	346.8784	nHILIC	0	AsHO4Pb	0	0	NA
326.1243_7.23	326.1243	nHILIC	N-(1-Deoxy-1-fructosyl)phenylalanine	C15H21NO7	NA	HMDB37846	3
201.088_7.24	201.088	nHILIC	0	0	0	0	0
478.198_7.27	478.198	nHILIC	Nicardipine|Nicardipine	C26H29N3O6	C07264|	HMDB14760|	NA
277.0731_7.29	277.0731	nHILIC	0	0	0	0	0
348.1127_7.3	348.1127	nHILIC	0	0	0	0	0
145.0618_7.32	145.0618	nHILIC	L-Glutamine	C5H10N2O3	C00064	HMDB00641	1
176.0385_7.33	176.0385	nHILIC	Alliin	C6H11NO3S	C08265	HMDB33592	3
319.0062_7.33	319.0062	nHILIC	0	0	0	0	0
481.2076_7.33	481.2076	nHILIC	0	0	0	0	0
315.1448_7.34	315.1448	nHILIC	10-Hydroxy-8-nor-2-fenchanone glucoside|Glucosyl (E)-2,6-Dimethyl-2,5-heptadienoate	C15H24O7	|	HMDB33643|HMDB35136	NA
188.0564_7.34	188.0564	nHILIC	N-Acetylglutamic acid	C7H11NO5	C00624	HMDB01138	3
212.033_7.34	212.033	nHILIC	0	0	0	0	0
227.1288_7.34	227.1288	nHILIC	0	0	0	0	0
246.0462_7.37	246.0462	nHILIC	0	0	0	0	0
133.0506_7.38	133.0506	nHILIC	0	0	0	0	0
116.0716_7.4	116.0716	nHILIC	L-Valine	C5H11NO2	C00183	HMDB00883	1
359.1246_7.45	359.1246	nHILIC	Dityrosine	C18H20N2O6	NA	HMDB06045	3
300.0392_7.47	300.0392	nHILIC	N-Acetylglucosamine sulfate	C8H15NO9S	C04132	HMDB00814	3
238.0931_7.47	238.0931	nHILIC	C8H17NO7	C8H17NO7	NA	NA	4
187.0724_7.49	187.0724	nHILIC	N-Acetylglutamine	C7H12N2O4	NA	HMDB06029	1
245.1392_7.55	245.1392	nHILIC	0	0	0	0	0
128.0716_7.59	128.0716	nHILIC	0	0	0	0	0
238.0929_7.59	238.0929	nHILIC	C8H17NO7	C8H17NO7	NA	NA	4
339.056_7.6	339.056	nHILIC	0	0	0	0	0
138.0229_7.67	138.0229	nHILIC	0	0	0	0	0
217.0825_7.7	217.0825	nHILIC	0	0	0	0	0
338.0879_7.73	338.0879	nHILIC	0	0	0	0	0
251.0671_7.74	251.0671	nHILIC	0	0	0	0	0
255.0871_7.78	255.0871	nHILIC	C13H12N4O2	C13H12N4O2	NA	NA	4
217.0296_7.8	217.0296	nHILIC	Hexose	C10H7ClN4	NA	NA	NA
185.0566_7.8	185.0566	nHILIC	0	0	0	0	0
367.1051_7.8	367.1051	nHILIC	0	0	0	0	0
173.0566_7.8	173.0566	nHILIC	N-Acetylasparagine	C6H10N2O4	NA	HMDB06028	1
370.1125_7.81	370.1125	nHILIC	0	0	0	0	0
71.0138_7.83	71.0138	nHILIC	Hexose	C3H4O2	NA	NA	NA
87.0087_7.83	87.0087	nHILIC	C3H4O3	C3H4O3	NA	NA	4
125.0243_7.83	125.0243	nHILIC	0	0	0	0	0
152.9957_7.84	152.9957	nHILIC	C3H7O5P	C3H7O5P	NA	NA	4
95.0138_7.84	95.0138	nHILIC	0	0	0	0	0
231.0275_7.88	231.0275	nHILIC	0	0	0	0	0
114.0559_7.91	114.0559	nHILIC	L-Proline	C5H9NO2	C00148	HMDB00162	1
378.2413_7.94	378.2413	nHILIC	C18 Sphingosine 1-phosphate	C18H38NO5P	C06124	HMDB00277	2
187.0723_7.95	187.0723	nHILIC	N-Acetylglutamine	C7H12N2O4	NA	HMDB06029	1
183.0159_7.97	183.0159	nHILIC	Hydroxyisourate	C5H4N4O4	C11821	HMDB30097	3
229.0828_7.99	229.0828	nHILIC	C9H14N2O5	C9H14N2O5	NA	NA	4
142.0509_7.99	142.0509	nHILIC	0	0	0	0	0
256.059_8.01	256.059	nHILIC	0	0	0	0	0
185.0567_8.04	185.0567	nHILIC	0	0	0	0	0
175.0247_8.05	175.0247	nHILIC	0	0	0	0	0
259.0497_8.06	259.0497	nHILIC	0	0	0	0	0
253.0805_8.1	253.0805	nHILIC	0	0	0	0	0
405.0495_8.11	405.0495	nHILIC	0	0	0	0	0
155.035_8.11	155.035	nHILIC	0	0	0	0	0
459.1505_8.13	459.1505	nHILIC	0	0	0	0	0
283.0682_8.14	283.0682	nHILIC	0	0	0	0	0
277.0021_8.14	277.0021	nHILIC	0	0	0	0	0
287.0519_8.15	287.0519	nHILIC	Orotidine	C10H12N2O8	C01103	HMDB00788	1
249.0614_8.15	249.0614	nHILIC	0	0	0	0	0
285.0614_8.19	285.0614	nHILIC	0	0	0	0	0
102.056_8.19	102.056	nHILIC	Aminobutyrate|Aminoisobutyrate|Dimethylglycine(2)	C4H9NO2	C02261|C05145|C01026	HMDB00650|HMDB03911|HMDB00092	2
105.0193_8.22	105.0193	nHILIC	Glyceric acid	C3H6O4	C00258	HMDB00139	2
333.0426_8.22	333.0426	nHILIC	0	0	0	0	0
319.0669_8.22	319.0669	nHILIC	0	0	0	0	0
197.0679_8.23	197.0679	nHILIC	5-Acetylamino-6-amino-3-methyluracil	C7H10N4O3	C16366	HMDB04400	3
173.093_8.23	173.093	nHILIC	C7H14N2O3	C7H14N2O3	NA	NA	4
535.218_8.24	535.218	nHILIC	0	0	0	0	0
163.0611_8.26	163.0611	nHILIC	0	0	0	0	0
337.142_8.29	337.142	nHILIC	NA	NA	NA	NA	NA
242.0434_8.3	242.0434	nHILIC	0	0	0	0	0
112.9992_8.34	112.9992	nHILIC	0	0	0	0	0
439.1608_8.34	439.1608	nHILIC	gamma-CEHC glucuronide	C21H28O10	NA	NA	3
289.0385_8.34	289.0385	nHILIC	0	0	0	0	0
211.0012_8.35	211.0012	nHILIC	0	0	0	0	0
267.1097_8.35	267.1097	nHILIC	Acetylcarnosine	C11H16N4O4	NA	HMDB12881	1
275.0228_8.36	275.0228	nHILIC	0	0	0	0	0
174.077_8.36	174.077	nHILIC	0	0	0	0	0
264.0875_8.38	264.0875	nHILIC	0	0	0	0	0
525.034_8.38	525.034	nHILIC	0	0	0	0	0
324.0723_8.4	324.0723	nHILIC	0	0	0	0	0
262.0389_8.4	262.0389	nHILIC	C9H13NO6S	C9H13NO6S	NA	NA	4
273.0071_8.42	273.0071	nHILIC	Ferulic acid sulfate	C10H10O7S	NA	HMDB29200	3
182.0571_8.44	182.0571	nHILIC	0	0	0	0	0
166.0291_8.48	166.0291	nHILIC	0	0	0	0	0
160.0251_8.51	160.0251	nHILIC	C5H7NO5	C5H7NO5	NA	NA	4
175.0247_8.56	175.0247	nHILIC	0	0	0	0	0
115.0512_8.56	115.0512	nHILIC	0	0	0	0	0
149.0971_8.58	149.0971	nHILIC	0	0	0	0	0
144.0302_8.6	144.0302	nHILIC	2-Keto-glutaramic acid	NA	C00940	HMDB01552	NA
261.0985_8.61	261.0985	nHILIC	0	0	0	0	0
198.052_8.65	198.052	nHILIC	0	0	0	0	0
160.0251_8.69	160.0251	nHILIC	C5H7NO5	C5H7NO5	NA	NA	4
293.1141_8.69	293.1141	nHILIC	0	0	0	0	0
157.0618_8.71	157.0618	nHILIC	0	0	0	0	0
149.0454_8.76	149.0454	nHILIC	C5H10O5(2)	C5H10O5	NA	NA	4
259.1297_8.77	259.1297	nHILIC	gamma-glutamyl-L-isoleucine |gamma-glutamyl-L-leucine	C11H20N2O5	NA	HMDB11170|HMDB11171	1
171.0411_8.77	171.0411	nHILIC	Hydantoin propionic acid	C6H8N2O4	C05565	HMDB01212	1
290.0879_8.85	290.0879	nHILIC	C11H17NO8	C11H17NO8	NA	NA	4
130.0508_8.86	130.0508	nHILIC	Hydroxyproline	C5H9NO3	C04397	HMDB02113	1
119.0349_8.86	119.0349	nHILIC	(S)-3,4-Dihydroxybutyric acid|2,4-Dihydroxybutanoic acid|4-Deoxyerythronic acid|4-Deoxythreonic acid|A,b-Dihydroxyisobutyric acid|Erythrose|Glycolaldehyde|L-Erythrulose|Monoacyl glycerol	C4H8O4	|||||C01796|C00266|C02045|	HMDB00337|HMDB00360|HMDB00498|HMDB02453|HMDB02601|HMDB02649|HMDB03344|HMDB06293|	NA
415.1091_8.89	415.1091	nHILIC	0	0	0	0	0
228.0278_8.9	228.0278	nHILIC	0	0	0	0	0
193.0352_8.96	193.0352	nHILIC	D-Glucuronic acid	C6H10O7	C00191	HMDB00127	2
230.007_8.96	230.007	nHILIC	0	0	0	0	0
74.0247_8.98	74.0247	nHILIC	Glycine	C2H5NO2	C00037	HMDB00123	1
118.0509_8.99	118.0509	nHILIC	L-Threonine	C4H9NO3	C00188	HMDB00167	1
280.0752_8.99	280.0752	nHILIC	0	0	0	0	0
235.0175_8.99	235.0175	nHILIC	0	0	0	0	0
250.0647_9	250.0647	nHILIC	0	0	0	0	0
88.0404_9	88.0404	nHILIC	L-Alanine	C3H7NO2	C00041	HMDB00161	1
314.0047_9.02	314.0047	nHILIC	0	0	0	0	0
283.994_9.02	283.994	nHILIC	0	0	0	0	0
354.9427_9.13	354.9427	nHILIC	Silver sulfadiazine|Silver sulfadiazine	C10H9AgN4O2S	|	HMDB15610|	NA
336.9706_9.23	336.9706	nHILIC	0	0	0	0	0
161.0454_9.26	161.0454	nHILIC	C6:0,OH,DC (Hydroxyadipic acid)	C6H10O5	NA	HMDB00345	2
113.0243_9.28	113.0243	nHILIC	Hexose	C5H6O3	NA	NA	NA
143.0348_9.3	143.0348	nHILIC	Hexose	C6H8O4	NA	NA	NA
165.0403_9.33	165.0403	nHILIC	Arabonate | Xylonate(2)	C5H10O6	NA	NA	3
159.0772_9.33	159.0772	nHILIC	0	0	0	0	0
246.0414_9.38	246.0414	nHILIC	0	0	0	0	0
140.986_9.45	140.986	nHILIC	0	0	0	0	0
373.0104_9.48	373.0104	nHILIC	N-(4-chlorobenzyl)-N-methylbenzene-1,4-disulfonamide	C14H15ClN2O4S2	NA	NA	NA
141.0169_9.5	141.0169	nHILIC	Sodium diacetate	C4H7NaO4	NA	NA	NA
308.0303_9.51	308.0303	nHILIC	0	0	0	0	0
469.0134_9.51	469.0134	nHILIC	NA	NA	NA	NA	NA
308.0304_9.63	308.0304	nHILIC	0	0	0	0	0
459.0581_9.77	459.0581	nHILIC	0	0	0	0	0
268.0411_9.8	268.0411	nHILIC	0	0	0	0	0
104.0353_9.83	104.0353	nHILIC	L-Serine	C3H7NO3	C00065	HMDB00187	1
93.0458_9.84	93.0458	nHILIC	0	0	0	0	0
217.0827_10.03	217.0827	nHILIC	0	0	0	0	0
155.0461_10.09	155.0461	nHILIC	0	0	0	0	0
124.0073_10.13	124.0073	nHILIC	Taurine	C2H7NO3S	C00245	HMDB00251	1
307.1144_10.15	307.1144	nHILIC	0	0	0	0	0
227.0437_10.15	227.0437	nHILIC	0	0	0	0	0
113.0243_10.16	113.0243	nHILIC	Hexose	C5H6O3	NA	NA	NA
280.1034_10.16	280.1034	nHILIC	N-(1-Deoxy-1-fructosyl)threonine	C10H19NO8	NA	HMDB37843	3
308.0984_10.17	308.0984	nHILIC	N-Acetyl-a-neuraminic acid	C11H19NO9	NA	HMDB00773	1
262.9861_10.19	262.9861	nHILIC	0	0	0	0	0
186.0408_10.2	186.0408	nHILIC	0	0	0	0	0
215.0326_10.21	215.0326	nHILIC	0	0	0	0	0
174.0406_10.22	174.0406	nHILIC	N-Acetyl-L-aspartic acid	C6H9NO5	C01042	HMDB00812	1
167.0209_10.23	167.0209	nHILIC	0	0	0	0	0
110.0722_10.29	110.0722	nHILIC	0	0	0	0	0
173.093_10.35	173.093	nHILIC	C7H14N2O3	C7H14N2O3	NA	NA	4
85.0295_10.39	85.0295	nHILIC	Citric acid	C4H6O2	C00158	HMDB00094	NA
129.0193_10.51	129.0193	nHILIC	Glutaconic acid	NA	C02214	HMDB00620	NA
214.0485_10.52	214.0485	nHILIC	Glycerylphosphorylethanolamine	C5H14NO6P	C01233	HMDB00114	2
217.0827_10.52	217.0827	nHILIC	0	0	0	0	0
115.0036_10.52	115.0036	nHILIC	0	NA	0	0	NA
363.0531_10.52	363.0531	nHILIC	0	0	0	0	0
138.9706_10.53	138.9706	nHILIC	0	0	0	0	0
346.0555_10.53	346.0555	nHILIC	0	0	0	0	0
417.0375_10.54	417.0375	nHILIC	0	C12H20O12P2	0	0	NA
233.0777_10.64	233.0777	nHILIC	0	0	0	0	0
234.0811_10.64	234.0811	nHILIC	0	0	0	0	0
321.1301_10.65	321.1301	nHILIC	0	0	0	0	0
292.0809_10.68	292.0809	nHILIC	0	0	0	0	0
133.0142_10.82	133.0142	nHILIC	L-Malic acid	C4H6O5	C00149	HMDB00156	1
175.0723_10.82	175.0723	nHILIC	0	0	0	0	0
279.0718_10.83	279.0718	nHILIC	0	0	0	0	0
538.0122_10.84	538.0122	nHILIC	0	0	0	0	0
187.0724_10.91	187.0724	nHILIC	C7H12N2O4(2)	C7H12N2O4	NA	NA	4
369.0604_10.92	369.0604	nHILIC	EDTA	C19H14O8	C00284	HMDB15109	NA
261.0724_11.02	261.0724	nHILIC	C9H14N2O7	C9H14N2O7	NA	NA	4
351.0119_11.05	351.0119	nHILIC	0	C18H15Cl3O|C18H15Sb	0	0	NA
274.1041_11.05	274.1041	nHILIC	gamma-glutamylglutamine	C10H17N3O6	C05283	HMDB11738	3
313.0649_11.07	313.0649	nHILIC	C9H16NO11	C9H16NO11	NA	NA	4
133.0142_11.09	133.0142	nHILIC	L-Malic acid	C4H6O5	C00149	HMDB00156	1
96.9601_11.21	96.9601	nHILIC	Sulfate	H2O4S	C00059	NA	3
129.0192_11.27	129.0192	nHILIC	Glutaconic acid	NA	C02214	HMDB00620	NA
433.0217_11.3	433.0217	nHILIC	0	0	0	0	0
274.1043_11.33	274.1043	nHILIC	gamma-glutamylglutamine	C10H17N3O6	C05283	HMDB11738	3
111.0086_11.55	111.0086	nHILIC	Citric acid	C5H4O3	C00158	HMDB00094	NA
313.0649_11.61	313.0649	nHILIC	EDTA	C16H14N2O3S	C00284	HMDB15109	NA
205.0352_11.67	205.0352	nHILIC	0	0	0	0	0
115.0036_11.76	115.0036	nHILIC	0	NA	0	0	NA
275.0882_11.86	275.0882	nHILIC	gamma-glutamylglutamic acid	C10H16N2O7	C05282	HMDB11737	3
343.0196_12.02	343.0196	nHILIC	0	0	0	0	0
115.0036_12.05	115.0036	nHILIC	0	NA	0	0	NA
88.988_12.1	88.988	nHILIC	Oxalate (ethanedioate)	C2H2O4	C00209	HMDB02329	3
365.0835_12.14	365.0835	nHILIC	0	0	0	0	0
239.0164_12.25	239.0164	nHILIC	L-Cystine	C6H12N2O4S2	C00491	HMDB00192	1
496.8848_12.41	496.8848	nHILIC	NA	NA	NA	NA	NA
159.1139_12.46	159.1139	nHILIC	EDTA	C7H16N2O2	C00284	HMDB15109	NA
131.0825_12.55	131.0825	nHILIC	Ornithine	C5H12N2O2	C00077	HMDB03374	1
274.1406_13.2	274.1406	nHILIC	gamma-glutamyl-epsilon-lysine	C11H21N3O5	NA	HMDB03869	1
191.0681_13.28	191.0681	nHILIC	0	0	0	0	0
201.0881_13.65	201.0881	nHILIC	0	0	0	0	0
201.0881_13.93	201.0881	nHILIC	0	0	0	0	0
239.0165_14.46	239.0165	nHILIC	L-Cystine	C6H12N2O4S2	C00491	HMDB00192	1
173.1042_15.08	173.1042	nHILIC	L-Arginine	C6H14N4O2	C00062	HMDB00517	1
307.1508_15.79	307.1508	nHILIC	Fructoselysine	C12H24N2O7	C16488	NA	3
[truncated: 2,330 more rows]
